# Supplementary material for: Absolute protein quantification using fluorescence measurements with FPCountR
Source: Nat Commun. 2022 Nov 3;13:6600. doi: 10.1038/s41467-022-34232-6 (PMC9633595; doi:10.1038/s41467-022-34232-6)
Supplement: Supplementary file 5 — Supplementary Dataset 2 [file 41467_2022_34232_MOESM5_ESM.xlsx]

## Sheet: Supp Data File 2
Absolute protein quantification using fluorescence measurements with FPCountR
Eszter Csibra and Guy-Bart Stan
Supplementary Data File 2
Light absorbance of E coli
Relative OD values given by absorbance scans of E. coli.
Values from Supplementary Fig. 11A, left panel, showing the OD600-normalised values of relative OD for a range of cell concentrations.

## Sheet: Light absorbance of E coli
OD600 (cm-1)	wavelength (nm)	Relative OD (OD/OD600)
0.05	300	4.37
0.05	350	3
0.05	400	2.19
0.05	450	1.69
0.05	500	1.37
0.05	550	1.15
0.05	600	1
0.05	650	0.89
0.05	700	0.82
0.05	750	0.76
0.05	800	0.72
0.15	300	3.68
0.15	350	2.74
0.15	400	2.12
0.15	450	1.69
0.15	500	1.38
0.15	550	1.16
0.15	600	1
0.15	650	0.88
0.15	700	0.79
0.15	750	0.71
0.15	800	0.66
0.5	300	3.08
0.5	350	2.47
0.5	400	2.01
0.5	450	1.66
0.5	500	1.38
0.5	550	1.17
0.5	600	1
0.5	650	0.86
0.5	700	0.75
0.5	750	0.66
0.5	800	0.59
1.5	300	1.85
1.5	350	1.66
1.5	400	1.51
1.5	450	1.39
1.5	500	1.26
1.5	550	1.13
1.5	600	1
1.5	650	0.88
1.5	700	0.78
1.5	750	0.69
1.5	800	0.61
