# Supplementary material for: Absolute protein quantification using fluorescence measurements with FPCountR
Source: Nat Commun. 2022 Nov 3;13:6600. doi: 10.1038/s41467-022-34232-6 (PMC9633595; doi:10.1038/s41467-022-34232-6)
Supplement: Supplementary file 8 — Source Data [file 41467_2022_34232_MOESM8_ESM.xlsx]

## Sheet: Figure 2
Figure 2
Figure 2C
Figure 2D
Figure 2E		mCherry FPbase				mCherry data				GFPmut3 FPbase				mGFPmut3 data				mTagBFP2 FPbase				mTagBFP data
		wavelength	ex	em		wavelength	ex	em		wavelength	ex	em		wavelength	ex	em		wavelength	ex	em		wavelength	ex	em
		300	0.132	NA		300	NA	NA		300	NA	NA		300	NA	NA		300	NA	NA		300	NA	NA
		301	0.1175	NA		301	NA	NA		301	NA	NA		301	NA	NA		301	NA	NA		301	NA	NA
		302	0.1063	NA		302	NA	NA		302	NA	NA		302	NA	NA		302	NA	NA		302	NA	NA
		303	0.1037	NA		303	NA	NA		303	NA	NA		303	NA	NA		303	NA	NA		303	NA	NA
		304	0.1302	NA		304	NA	NA		304	NA	NA		304	NA	NA		304	NA	NA		304	NA	NA
		305	0.1633	NA		305	NA	NA		305	NA	NA		305	NA	NA		305	NA	NA		305	NA	NA
		306	0.1609	NA		306	NA	NA		306	NA	NA		306	NA	NA		306	NA	NA		306	NA	NA
		307	0.1095	NA		307	NA	NA		307	NA	NA		307	NA	NA		307	NA	NA		307	NA	NA
		308	0.0673	NA		308	NA	NA		308	NA	NA		308	NA	NA		308	NA	NA		308	NA	NA
		309	0.0573	NA		309	NA	NA		309	NA	NA		309	NA	NA		309	NA	NA		309	NA	NA
		310	0.055	NA		310	NA	NA		310	NA	NA		310	NA	NA		310	0.0205	NA		310	NA	NA
		311	0.0545	NA		311	NA	NA		311	NA	NA		311	NA	NA		311	0.0203	NA		311	NA	NA
		312	0.0542	NA		312	NA	NA		312	NA	NA		312	NA	NA		312	0.02	NA		312	NA	NA
		313	0.0546	NA		313	NA	NA		313	NA	NA		313	NA	NA		313	0.0195	NA		313	NA	NA
		314	0.0545	NA		314	NA	NA		314	NA	NA		314	NA	NA		314	0.0189	NA		314	NA	NA
		315	0.0561	NA		315	NA	NA		315	NA	NA		315	NA	NA		315	0.0184	NA		315	NA	NA
		316	0.0584	NA		316	NA	NA		316	NA	NA		316	NA	NA		316	0.018	NA		316	NA	NA
		317	0.0604	NA		317	NA	NA		317	NA	NA		317	NA	NA		317	0.0179	NA		317	NA	NA
		318	0.0629	NA		318	NA	NA		318	NA	NA		318	NA	NA		318	0.0177	NA		318	NA	NA
		319	0.0662	NA		319	NA	NA		319	NA	NA		319	NA	NA		319	0.0175	NA		319	NA	NA
		320	0.0709	NA		320	0.0140662	NA		320	NA	NA		320	NA	NA		320	0.0175	NA		320	-0.00142294	NA
		321	0.0754	NA		321	0.00980186	NA		321	NA	NA		321	NA	NA		321	0.0178	NA		321	-0.00446464	NA
		322	0.0812	NA		322	-0.00381939	NA		322	NA	NA		322	NA	NA		322	0.018	NA		322	0.000430798	NA
		323	0.0865	NA		323	-0.00283055	NA		323	NA	NA		323	NA	NA		323	0.0181	NA		323	-0.00127934	NA
		324	0.0916	NA		324	0.0114582	NA		324	NA	NA		324	NA	NA		324	0.0181	NA		324	0.000574398	NA
		325	0.0982	NA		325	0.0177991	NA		325	NA	NA		325	NA	NA		325	0.0183	NA		325	0.0010313	NA
		326	0.1039	NA		326	0.00351038	NA		326	NA	NA		326	NA	NA		326	0.0189	NA		326	-0.00154043	NA
		327	0.1084	NA		327	0.00438797	NA		327	NA	NA		327	NA	NA		327	0.0199	NA		327	-0.0036422	NA
		328	0.115	NA		328	0.00179227	NA		328	NA	NA		328	NA	NA		328	0.0211	NA		328	-0.000717997	NA
		329	0.1193	NA		329	-0.0040048	NA		329	NA	NA		329	NA	NA		329	0.0224	NA		329	0.000130545	NA
		330	0.1241	NA		330	0.00653869	NA		330	NA	NA		330	NA	NA		330	0.024	NA		330	-0.00037858	NA
		331	0.1286	NA		331	0.010185	NA		331	NA	NA		331	NA	NA		331	0.0256	NA		331	0.000822433	NA
		332	0.1336	NA		332	0.0118661	NA		332	NA	NA		332	NA	NA		332	0.0273	NA		332	-0.00121407	NA
		333	0.1385	NA		333	0.00578471	NA		333	NA	NA		333	NA	NA		333	0.029	NA		333	0.00240203	NA
		334	0.1438	NA		334	0.0097277	NA		334	NA	NA		334	NA	NA		334	0.031	NA		334	-0.00262395	NA
		335	0.1512	NA		335	0.0153023	NA		335	NA	NA		335	NA	NA		335	0.0335	NA		335	0.00171014	NA
		336	0.1593	NA		336	0.02414	NA		336	NA	NA		336	NA	NA		336	0.0364	NA		336	0.00180152	NA
		337	0.1694	NA		337	0.019406	NA		337	NA	NA		337	NA	NA		337	0.0394	NA		337	0.00223232	NA
		338	0.1784	NA		338	0.0401963	NA		338	NA	NA		338	NA	NA		338	0.0426	NA		338	0.000809378	NA
		339	0.1912	NA		339	0.0270324	NA		339	NA	NA		339	NA	NA		339	0.0462	NA		339	0.00319835	NA
		340	0.2001	NA		340	0.0216185	NA		340	NA	NA		340	0.00078985	NA		340	0.0504	NA		340	0.00488238	NA
		341	0.2125	NA		341	0.0138314	NA		341	NA	NA		341	0.00108551	NA		341	0.055	NA		341	0.00195817	NA
		342	0.2203	NA		342	0.0389973	NA		342	NA	NA		342	0.00087855	NA		342	0.0597	NA		342	0.0049346	NA
		343	0.2265	NA		343	0.0145236	NA		343	NA	NA		343	0.00050263	NA		343	0.0645	NA		343	0.00473878	NA
		344	0.2284	NA		344	0.0156236	NA		344	NA	NA		344	0.00105594	NA		344	0.0692	NA		344	0.00640975	NA
		345	0.2248	NA		345	0.0216556	NA		345	NA	NA		345	-4.65e-05	NA		345	0.074	NA		345	0.0100258	NA
		346	0.2165	NA		346	0.0316058	NA		346	NA	NA		346	0.0003548	NA		346	0.0796	NA		346	0.011971	NA
		347	0.2068	NA		347	0.0274773	NA		347	NA	NA		347	0.00072227	NA		347	0.0866	NA		347	0.0143077	NA
		348	0.1936	NA		348	0.0169462	NA		348	NA	NA		348	0.00029989	NA		348	0.0946	NA		348	0.0155218	NA
		349	0.1813	NA		349	0.048243	NA		349	NA	NA		349	0.00066313	NA		349	0.103	NA		349	0.0192945	NA
		350	0.1695	NA		350	0.03477	NA		350	NA	NA		350	0.00212034	NA		350	0.1117	NA		350	0.023485	NA
		351	0.1576	NA		351	0.0310372	NA		351	0.0092	NA		351	0.00110663	NA		351	0.1209	NA		351	0.0274928	NA
		352	0.1503	NA		352	0.0370073	NA		352	0.0131	NA		352	0.00073071	NA		352	0.1305	NA		352	0.0332237	NA
		353	0.1413	NA		353	0.0256233	NA		353	0.0137	NA		353	0.00083208	NA		353	0.1406	NA		353	0.0388241	NA
		354	0.136	NA		354	0.0387254	NA		354	0.0136	NA		354	0.00202741	NA		354	0.1513	NA		354	0.0429362	NA
		355	0.1317	NA		355	0.0435089	NA		355	0.0142	NA		355	-0.0010264	NA		355	0.1622	NA		355	0.0475706	NA
		356	0.1287	NA		356	0.0235096	NA		356	0.0175	NA		356	0.0017402	NA		356	0.1724	NA		356	0.0556774	NA
		357	0.1265	NA		357	0.03079	NA		357	0.0205	NA		357	0.00232308	NA		357	0.1822	NA		357	0.0624657	NA
		358	0.125	NA		358	0.0331755	NA		358	0.017	NA		358	0.00036747	NA		358	0.1941	NA		358	0.0714342	NA
		359	0.1236	NA		359	0.0374523	NA		359	0.0131	NA		359	0.00212034	NA		359	0.2082	NA		359	0.0809901	NA
		360	0.1234	NA		360	0.0334969	NA		360	0.0156	NA		360	0.00336635	NA		360	0.2213	NA		360	0.088157	NA
		361	0.1226	NA		361	0.0472788	NA		361	0.0151	NA		361	0.00075606	NA		361	0.2303	NA		361	0.0980784	NA
		362	0.1223	NA		362	0.0490587	NA		362	0.012	NA		362	0.00384364	NA		362	0.2384	NA		362	0.106982	NA
		363	0.122	NA		363	0.0405424	NA		363	0.0081	NA		363	0.00252159	NA		363	0.2509	NA		363	0.121537	NA
		364	0.1214	NA		364	0.0360679	NA		364	0.0098	NA		364	0.00452366	NA		364	0.2693	NA		364	0.132124	NA
		365	0.1199	NA		365	0.0375882	NA		365	0.0152	NA		365	0.00542333	NA		365	0.2901	NA		365	0.147464	NA
		366	0.12	NA		366	0.0327553	NA		366	0.0152	NA		366	0.00336213	NA		366	0.31	NA		366	0.159461	NA
		367	0.1186	NA		367	0.0486509	NA		367	0.0153	NA		367	0.00280036	NA		367	0.329	NA		367	0.179721	NA
		368	0.1179	NA		368	0.0517163	NA		368	0.0152	NA		368	0.00263986	NA		368	0.3495	NA		368	0.193076	NA
		369	0.1156	NA		369	0.0461046	NA		369	0.0152	NA		369	0.00515301	NA		369	0.3723	NA		369	0.211444	NA
		370	0.1148	NA		370	0.0566975	NA		370	0.0152	NA		370	0.00274123	NA		370	0.3956	NA		370	0.240294	NA
		371	0.1141	NA		371	0.0298629	NA		371	0.0193	NA		371	0.00351841	NA		371	0.4176	NA		371	0.265293	NA
		372	0.1121	NA		372	0.0503319	NA		372	0.0211	NA		372	0.00392811	NA		372	0.4398	NA		372	0.282499	NA
		373	0.1109	NA		373	0.0474024	NA		373	0.0224	NA		373	0.0055078	NA		373	0.4646	NA		373	0.310971	NA
		374	0.1087	NA		374	0.0360679	NA		374	0.0202	NA		374	0.00522059	NA		374	0.492	NA		374	0.34114	NA
		375	0.1052	NA		375	0.0499734	NA		375	0.0223	NA		375	0.00688053	NA		375	0.5178	NA		375	0.363306	NA
		376	0.1029	NA		376	0.031272	NA		376	0.0223	NA		376	0.00736626	NA		376	0.5374	NA		376	0.38794	NA
		377	0.1004	NA		377	0.0497139	NA		377	0.0223	NA		377	0.00593018	NA		377	0.5515	NA		377	0.407914	NA
		378	0.0975	NA		378	0.0359566	NA		378	0.0223	NA		378	0.00639057	NA		378	0.5672	NA		378	0.440772	NA
		379	0.0941	NA		379	0.024276	NA		379	0.0264	NA		379	0.00731558	NA		379	0.5903	NA		379	0.452129	NA
		380	0.0904	NA		380	0.0434347	NA		380	0.0264	NA		380	0.00576545	NA		380	0.6189	NA		380	0.480366	NA
		381	0.0868	NA		381	0.0400109	NA		381	0.0283	NA		381	0.00601466	NA		381	0.6474	NA		381	0.504138	NA
		382	0.0824	NA		382	0.0378602	NA		382	0.0274	NA		382	0.00640747	NA		382	0.6718	NA		382	0.527023	NA
		383	0.0789	NA		383	0.0257345	NA		383	0.0284	NA		383	0.00753944	NA		383	0.6919	NA		383	0.548863	NA
		384	0.076	NA		384	0.0538917	NA		384	0.0273	NA		384	0.00902621	NA		384	0.7104	NA		384	0.575181	NA
		385	0.0714	NA		385	0.0375511	NA		385	0.0285	NA		385	0.010306	NA		385	0.7296	NA		385	0.603183	NA
		386	0.0672	NA		386	0.0202588	NA		386	0.0264	NA		386	0.0101624	NA		386	0.7491	NA		386	0.632438	NA
		387	0.0644	NA		387	0.028083	NA		387	0.0243	NA		387	0.0124432	NA		387	0.7683	NA		387	0.667137	NA
		388	0.0604	NA		388	0.0259694	NA		388	0.0243	NA		388	0.0094697	NA		388	0.7902	NA		388	0.694133	NA
		389	0.0571	NA		389	0.0290966	NA		389	0.0243	NA		389	0.011155	NA		389	0.8161	NA		389	0.730399	NA
		390	0.0551	NA		390	0.0306416	NA		390	0.0243	NA		390	0.0131021	NA		390	0.8411	NA		390	0.751051	NA
		391	0.0525	NA		391	0.0125459	NA		391	0.0287	NA		391	0.0120589	NA		391	0.8598	NA		391	0.765972	NA
		392	0.0498	NA		392	0.041148	NA		392	0.0304	NA		392	0.0139554	NA		392	0.8739	NA		392	0.785371	NA
		393	0.0464	NA		393	0.0111615	NA		393	0.0314	NA		393	0.0138582	NA		393	0.8884	NA		393	0.811075	NA
		394	0.0449	NA		394	0.0195666	NA		394	0.0314	NA		394	0.0167557	NA		394	0.9043	NA		394	0.836832	NA
		395	0.0424	NA		395	0.0170204	NA		395	0.034	NA		395	0.0140694	NA		395	0.9218	NA		395	0.868868	NA
		396	0.0403	NA		396	0.0263525	NA		396	0.0355	NA		396	0.0164051	NA		396	0.9422	NA		396	0.900277	NA
		397	0.0386	NA		397	0.0182441	NA		397	0.0367	NA		397	0.0157293	NA		397	0.9629	NA		397	0.929767	NA
		398	0.036	NA		398	0.0105806	NA		398	0.0382	NA		398	0.0175202	NA		398	0.9786	NA		398	0.946216	NA
		399	0.0334	NA		399	0.014573	NA		399	0.0385	NA		399	0.0183481	NA		399	0.9878	NA		399	0.968526	NA
		400	0.0313	NA		400	0.0187138	NA		400	0.0386	NA		400	0.0222424	NA		400	0.9937	NA		400	0.974335	NA
		401	0.029	NA		401	0.00767586	NA		401	0.0385	NA		401	0.0200165	NA		401	0.9986	NA		401	0.978721	NA
		402	0.0267	NA		402	0.0186272	NA		402	0.0385	NA		402	0.0228929	NA		402	1	NA		402	0.969596	NA
		403	0.0245	NA		403	0.0132752	NA		403	0.0421	NA		403	0.022065	NA		403	0.9933	NA		403	0.966071	NA
		404	0.0216	NA		404	0.00610608	NA		404	0.0426	NA		404	0.0236489	NA		404	0.9779	NA		404	0.955719	NA
		405	0.0198	NA		405	0.0198633	NA		405	0.0426	NA		405	0.0238728	NA		405	0.9588	NA		405	0.947456	NA
		406	0.0174	NA		406	0.0180834	NA		406	0.0428	NA		406	0.0255581	NA		406	0.9416	NA		406	0.937156	NA
		407	0.0156	NA		407	0.00529029	NA		407	0.0436	NA		407	0.0264366	NA		407	0.9266	NA		407	0.921999	NA
		408	0.0132	NA		408	0.016081	NA		408	0.0435	NA		408	0.0297143	NA		408	0.9094	0.0045		408	0.909376	NA
		409	0.0119	NA		409	0.00933216	NA		409	0.0466	NA		409	0.0298199	NA		409	0.8868	0.0048		409	0.887718	NA
		410	0.01	NA		410	0.00886246	NA		410	0.0477	NA		410	0.0330848	NA		410	0.8596	0.0054		410	0.869037	NA
		411	0.0086	NA		411	0.00154506	NA		411	0.0519	NA		411	0.0324977	NA		411	0.8315	0.0063		411	0.8352	NA
		412	0.0074	NA		412	0.00380703	NA		412	0.0588	NA		412	0.0348335	NA		412	0.8043	0.0073		412	0.801598	NA
		413	0.0065	NA		413	0.00804667	NA		413	0.0588	NA		413	0.0387109	NA		413	0.7771	0.0086		413	0.767343	NA
		414	0.0057	NA		414	0.00598247	NA		414	0.0538	NA		414	0.0375578	NA		414	0.749	0.0101		414	0.731848	NA
		415	0.0049	NA		415	-0.00135965	NA		415	0.0538	NA		415	0.0415028	NA		415	0.7203	0.012		415	0.687397	NA
		416	0.0043	NA		416	0.0035969	NA		416	0.0538	NA		416	0.0426728	NA		416	0.6913	0.0142		416	0.65732	NA
		417	0.0037	NA		417	0.00363398	NA		417	0.0558	NA		417	0.0460518	NA		417	0.6613	0.0167		417	0.621198	NA
		418	0.0035	NA		418	-0.0014709	NA		418	0.0567	NA		418	0.0464784	NA		418	0.6296	0.0198		418	0.591773	NA
		419	0.0032	NA		419	0.00395535	NA		419	0.0626	NA		419	0.0489156	NA		419	0.5964	0.0236		419	0.546396	NA
		420	0.003	NA		420	0.000852873	NA		420	0.0629	NA		420	0.0528901	NA		420	0.5623	0.028		420	0.519621	0.0180376
		421	0.0028	NA		421	0.00184171	NA		421	0.0661	NA		421	0.0530042	NA		421	0.5291	0.0332		421	0.494374	0.0280387
		422	0.0028	NA		422	0.00129785	NA		422	0.068	NA		422	0.0548584	NA		422	0.4977	0.0392		422	0.465614	0.0359681
		423	0.0028	NA		423	0.000791071	NA		423	0.0738	NA		423	0.0597833	NA		423	0.4669	0.0463		423	0.440824	0.0440762
		424	0.0029	NA		424	-0.00192824	NA		424	0.0753	NA		424	0.0604845	NA		424	0.4351	0.0548		424	0.41914	0.0556845
		425	0.0029	NA		425	-0.00169339	NA		425	0.0773	NA		425	0.0662415	NA		425	0.4037	0.0645		425	0.391778	0.0670786
		426	0.003	NA		426	-0.0015327	NA		426	0.0792	NA		426	0.0689362	NA		426	0.375	0.0754		426	0.369194	0.082366
		427	0.0032	NA		427	-0.00558694	NA		427	0.0847	NA		427	0.072763	NA		427	0.3492	0.0879		427	0.341819	0.100797
		428	0.0032	NA		428	-0.00491947	NA		428	0.0893	NA		428	0.0772909	NA		428	0.3249	0.1024		428	0.317942	0.115155
		429	0.0033	NA		429	-0.00297888	NA		429	0.0937	NA		429	0.0789212	NA		429	0.3007	0.1188		429	0.290919	0.138551
		430	0.0037	NA		430	-0.000309012	NA		430	0.0953	NA		430	0.0833435	NA		430	0.2767	0.1373		430	0.268896	0.159946
		431	0.0039	NA		431	0.00692187	NA		431	0.0986	NA		431	0.0880362	NA		431	0.2539	0.1576		431	0.244197	0.189877
		432	0.0038	NA		432	-0.00504308	NA		432	0.1015	NA		432	0.0934426	NA		432	0.2326	0.1804		432	0.221822	0.225167
		433	0.0042	NA		433	0.00928272	NA		433	0.1088	NA		433	0.100006	NA		433	0.2124	0.2062		433	0.204486	0.248491
		434	0.0046	NA		434	0.000692187	NA		434	0.1136	NA		434	0.10747	NA		434	0.1931	0.2354		434	0.181014	0.288495
		435	0.0049	NA		435	0.00360926	NA		435	0.1184	NA		435	0.114224	NA		435	0.1748	0.2675		435	0.165126	0.325392
		436	0.0051	NA		436	0.00974006	NA		436	0.1248	NA		436	0.120483	NA		436	0.1578	0.3022		436	0.149435	0.370611
		437	0.0053	NA		437	0.00309012	NA		437	0.1288	NA		437	0.128035	NA		437	0.1425	0.3391		437	0.131602	0.406079
		438	0.0058	NA		438	0.0020642	NA		438	0.1359	NA		438	0.134291	NA		438	0.1283	0.3787		438	0.117099	0.446334
		439	0.006	NA		439	0.00283055	NA		439	0.1393	NA		439	0.143718	NA		439	0.1145	0.4214		439	0.104514	0.492624
		440	0.0064	NA		440	0.00196532	NA		440	0.1454	NA		440	0.1504	NA		440	0.1012	0.4663		440	0.0909898	0.539451
		441	0.0067	NA		441	0.00548805	NA		441	0.1522	NA		441	0.160533	NA		441	0.0889	0.5114		441	0.0818908	0.586884
		442	0.0071	NA		442	0.000618024	NA		442	0.1613	NA		442	0.167232	NA		442	0.0781	0.5559		442	0.0726613	0.634925
		443	0.0075	NA		443	-0.00223725	NA		443	0.1673	NA		443	0.17494	NA		443	0.0688	0.6005		443	0.0621524	0.675644
		444	0.008	NA		444	0.00956701	NA		444	0.1725	NA		444	0.186264	NA		444	0.0604	0.6462		444	0.0552335	0.726435
		445	0.0085	NA		445	0.000951757	NA		445	0.1741	NA		445	0.193892	NA		445	0.0527	0.6927		445	0.0471137	0.772833
		446	0.0089	NA		446	0.00498127	NA		446	0.1797	NA		446	0.205985	NA		446	0.0455	0.7386		446	NA	0.809551
		447	0.0097	NA		447	0.00437561	NA		447	0.1893	NA		447	0.212963	NA		447	0.0392	0.7824		447	NA	0.852984
		448	0.0101	NA		448	0.00315192	NA		448	0.2002	NA		448	0.224198	NA		448	0.0339	0.8235		448	NA	0.890024
		449	0.0109	NA		449	0.0128178	NA		449	0.2085	NA		449	0.234213	NA		449	0.0301	0.8614		449	NA	0.911633
		450	0.0115	NA		450	0.00793543	NA		450	0.2142	NA		450	0.245672	NA		450	0.0287	0.8956		450	NA	0.943458
		451	0.0122	NA		451	0.00873886	NA		451	0.229	NA		451	0.253638	NA		451	NA	0.9254		451	NA	0.96446
		452	0.013	NA		452	0.00154506	NA		452	0.2437	NA		452	0.264117	NA		452	NA	0.9501		452	NA	0.981177
		453	0.0139	NA		453	0.0178609	NA		453	0.2495	NA		453	0.271226	NA		453	NA	0.9699		453	NA	0.976855
		454	0.0147	NA		454	0.0105682	NA		454	0.2567	NA		454	0.285705	NA		454	NA	0.985		454	NA	0.993285
		455	0.0157	NA		455	0.00815792	NA		455	0.2677	NA		455	0.301932	NA		455	NA	0.9952		455	NA	0.985248
		456	0.0163	NA		456	0.00802195	NA		456	0.2822	NA		456	0.30943	NA		456	NA	1		456	NA	0.979926
		457	0.0175	NA		457	0.00930744	NA		457	0.2946	NA		457	0.325843	NA		457	NA	0.9994		457	NA	0.976105
		458	0.0182	NA		458	0.0179103	NA		458	0.3037	NA		458	0.339663	NA		458	NA	0.9945		458	NA	0.967961
		459	0.0198	NA		459	0.0187385	NA		459	0.3175	NA		459	0.35233	NA		459	NA	0.9863		459	NA	0.949745
		460	0.0206	NA		460	0.00697131	NA		460	0.33	0.0042		460	0.360926	NA		460	NA	0.9754		460	NA	0.942922
		461	0.0222	NA		461	0.0214084	NA		461	0.344	0.0023		461	0.369766	NA		461	NA	0.9621		461	NA	0.914134
		462	0.0231	NA		462	0.0232748	NA		462	0.358	0.0015		462	0.381863	NA		462	NA	0.9472		462	NA	0.905311
		463	0.0246	NA		463	0.0198757	NA		463	0.3743	0.0014		463	0.398327	NA		463	NA	0.9312		463	NA	0.883202
		464	0.0254	NA		464	0.017453	NA		464	0.393	0.0046		464	0.40928	NA		464	NA	0.9145		464	NA	0.868986
		465	0.0275	NA		465	0.0206914	NA		465	0.4153	0.0056		465	0.422534	NA		465	NA	0.8978		465	NA	0.849448
		466	0.0289	NA		466	0.0161181	NA		466	0.4361	0.004		466	0.443099	NA		466	NA	0.8812		466	NA	0.834875
		467	0.0299	NA		467	0.0212353	NA		467	0.4495	0.0055		467	0.461	NA		467	NA	0.8649		467	NA	0.809587
		468	0.031	NA		468	0.0239546	NA		468	0.4579	0.0031		468	0.475791	NA		468	NA	0.8488		468	NA	0.800086
		469	0.0328	NA		469	0.0206049	NA		469	0.476	0.0046		469	0.497358	NA		469	NA	0.8333		469	NA	0.780941
		470	0.0341	NA		470	0.0256851	NA		470	0.4993	0		470	0.510511	NA		470	NA	0.819		470	NA	0.769475
		471	0.0356	NA		471	0.0294179	NA		471	0.5132	0		471	0.521442	NA		471	NA	0.8059		471	NA	0.75676
		472	0.0377	NA		472	0.0300483	NA		472	0.5282	0.0028		472	0.540812	NA		472	NA	0.7928		472	NA	0.738936
		473	0.0389	NA		473	0.0324586	NA		473	0.5368	0.0061		473	0.549534	NA		473	NA	0.7794		473	NA	0.727364
		474	0.0405	NA		474	0.028664	NA		474	0.547	0.0108		474	0.57124	NA		474	NA	0.7659		474	NA	0.712719
		475	0.0424	NA		475	0.0299618	NA		475	0.5541	0.0102		475	0.586285	NA		475	NA	0.7524		475	NA	0.703933
		476	0.0444	NA		476	0.037168	NA		476	0.5628	0.0085		476	0.597056	NA		476	NA	0.7392		476	NA	0.690253
		477	0.0463	NA		477	0.0352274	NA		477	0.5678	0.0113		477	0.61513	NA		477	NA	0.7262		477	NA	0.6705
		478	0.0492	NA		478	0.0360184	NA		478	0.5751	0.0185		478	0.635864	NA		478	NA	0.7129		478	NA	0.670215
		479	0.0504	NA		479	0.0464754	NA		479	0.581	0.0275		479	0.650449	NA		479	NA	0.6991		479	NA	0.656177
		480	0.053	NA		480	0.0423594	NA		480	0.5862	0.0339		480	0.676307	0.0372502		480	NA	0.6847		480	NA	0.645676
		481	0.0556	NA		481	0.0376624	NA		481	0.6	0.0413		481	0.691453	0.0449956		481	NA	0.6704		481	NA	0.63121
		482	0.0581	NA		482	0.0439168	NA		482	0.6108	0.0524		482	0.707609	0.0573706		482	NA	0.6563		482	NA	0.62246
		483	0.061	NA		483	0.048107	NA		483	0.6308	0.0634		483	0.720306	0.0692326		483	NA	0.6422		483	NA	0.614673
		484	0.0633	NA		484	0.0551401	NA		484	0.6529	0.0763		484	0.742878	0.0818329		484	NA	0.6279		484	NA	0.596064
		485	0.0663	NA		485	0.0609372	NA		485	0.6681	0.0868		485	0.758599	0.095309		485	NA	0.6129		485	NA	0.574562
		486	0.0694	NA		486	0.0548558	NA		486	0.6856	0.1069		486	0.764563	0.115142		486	NA	0.5969		486	NA	0.563132
		487	0.0726	NA		487	0.0633227	NA		487	0.7043	0.1272		487	0.776402	0.133423		487	NA	0.5801		487	NA	0.541058
		488	0.0762	NA		488	0.0730999	NA		488	0.7236	0.1466		488	0.793593	0.154256		488	NA	0.5632		488	NA	0.531736
		489	0.0808	NA		489	0.0812825	NA		489	0.754	0.167		489	0.809989	0.178831		489	NA	0.5464		489	NA	0.507019
		490	0.0841	NA		490	0.065251	NA		490	0.7755	0.1918		490	0.829718	0.210551		490	NA	0.5293		490	NA	0.487517
		491	0.0886	NA		491	0.0735943	NA		491	0.792	0.2251		491	0.837279	0.23928		491	NA	0.512		491	NA	0.476658
		492	0.0928	NA		492	0.088155	NA		492	0.8097	0.2546		492	0.85488	0.272814		492	NA	0.4947		492	NA	0.461192
		493	0.0971	NA		493	0.0843479	NA		493	0.8317	0.2957		493	0.875622	0.31149		493	NA	0.4776		493	NA	0.44069
		494	0.1007	NA		494	0.0811342	NA		494	0.858	0.3405		494	0.899284	0.344624		494	NA	0.461		494	NA	0.42501
		495	0.1065	NA		495	0.0991063	NA		495	0.8813	0.3771		495	0.911503	0.398666		495	NA	0.4452		495	NA	0.408365
		496	0.1115	NA		496	0.102234	NA		496	0.8998	0.4298		496	0.940702	0.43957		496	NA	0.4299		496	NA	0.393721
		497	0.117	NA		497	0.109551	NA		497	0.9229	0.4799		497	0.951562	0.48847		497	NA	0.4151		497	NA	0.380719
		498	0.1222	NA		498	0.0949161	NA		498	0.9545	0.5128		498	0.971688	0.534791		498	NA	0.4006		498	NA	0.364503
		499	0.1267	NA		499	0.10546	NA		499	0.9752	0.5533		499	0.997909	0.583378		499	NA	0.3864		499	NA	0.351002
		500	0.1327	NA		500	0.103667	NA		500	0.9963	0.6016		500	0.982543	0.632928		500	NA	0.3724		500	NA	0.338322
		501	0.1372	NA		501	0.105484	NA		501	1	0.664		501	0.998239	0.684456		501	NA	0.359		501	NA	0.324642
		502	0.1421	NA		502	0.120379	NA		502	0.9997	0.7204		502	0.988566	0.731065		502	NA	0.3463		502	NA	0.314248
		503	0.1481	NA		503	0.128809	NA		503	0.9948	0.779		503	0.986742	0.784732		503	NA	0.334		503	NA	0.30539
		504	0.1524	NA		504	0.120539	NA		504	0.976	0.8276		504	0.956385	0.825398		504	NA	0.3217		504	NA	0.293924
		505	0.1586	NA		505	0.149191	NA		505	0.9478	0.8767		505	0.943376	0.880479		505	NA	0.3098		505	NA	0.285459
		506	0.1642	NA		506	0.157052	NA		506	0.9087	0.9142		506	0.904745	0.9135		506	NA	0.2984		506	NA	0.273672
		507	0.1688	NA		507	0.150538	NA		507	0.8495	0.9603		507	0.873688	0.956781		507	NA	0.2876		507	NA	0.265386
		508	0.175	NA		508	0.164382	NA		508	0.779	0.9858		508	0.821938	0.971446		508	NA	0.2775		508	NA	0.255456
		509	0.1801	NA		509	0.170698	NA		509	0.7182	0.9952		509	0.76893	0.996759		509	NA	0.2679		509	NA	0.251241
		510	0.1866	NA		510	0.153604	NA		510	0.6082	1		510	0.707237	0.989677		510	NA	0.2585		510	NA	0.237347
		511	0.1908	NA		511	0.196853	NA		511	0.5309	0.9937		511	0.639243	0.994945		511	NA	0.2495		511	NA	0.227096
		512	0.1981	NA		512	0.186062	NA		512	0.4697	0.9865		512	0.578792	0.981181		512	NA	0.2408		512	NA	0.217845
		513	0.2036	NA		513	0.16992	NA		513	0.3849	0.9638		513	0.509337	0.966616		513	NA	0.2324		513	NA	0.211808
		514	0.2089	NA		514	0.192428	NA		514	0.3232	0.9326		514	0.446707	0.943343		514	NA	0.2241		514	NA	0.201843
		515	0.2168	NA		515	0.198991	NA		515	0.2745	0.8895		515	0.387058	0.922972		515	NA	0.2162		515	NA	0.195878
		516	0.2247	NA		516	0.183269	NA		516	0.2239	0.8462		516	0.332551	0.885872		516	NA	0.2087		516	NA	0.18802
		517	0.2324	NA		517	0.204566	NA		517	0.1856	0.8024		517	0.27596	0.85648		517	NA	0.2014		517	NA	0.180234
		518	0.2392	NA		518	0.215975	NA		518	0.1493	0.7709		518	0.228574	0.818341		518	NA	0.1944		518	NA	0.171947
		519	0.248	NA		519	0.225641	NA		519	0.1166	0.7357		519	0.190433	0.779151		519	NA	0.1874		519	NA	0.166446
		520	0.257	NA		520	0.225443	NA		520	0.0905	0.7012		520	0.1513	0.741401		520	NA	0.1806		520	NA	0.157195
		521	0.2662	NA		521	0.222724	NA		521	0.072	0.6827		521	0.122937	0.704789		521	NA	0.1739		521	NA	0.154517
		522	0.2754	NA		522	0.248433	NA		522	0.0558	0.6535		522	0.100298	0.66142		522	NA	0.1675		522	NA	0.148194
		523	0.2838	NA		523	0.266331	NA		523	0.049	0.6273		523	0.0773542	0.630163		523	NA	0.1614		523	NA	0.141872
		524	0.2957	NA		524	0.273809	NA		524	0.0422	0.5904		524	0.06225	0.596642		524	NA	0.1557		524	NA	0.135729
		525	0.3065	NA		525	0.283883	NA		525	0.0341	0.574		525	0.0480877	0.574106		525	NA	0.1501		525	NA	0.133621
		526	0.3204	NA		526	0.280076	NA		526	0.0274	0.5575		526	NA	0.556338		526	NA	0.1448		526	NA	0.128764
		527	0.3308	NA		527	0.294241	NA		527	0.0236	0.5298		527	NA	0.537694		527	NA	0.1396		527	NA	0.124585
		528	0.3455	NA		528	0.29413	NA		528	0.0206	0.4962		528	NA	0.526008		528	NA	0.1344		528	NA	0.122942
		529	0.3558	NA		529	0.315773	NA		529	0.0167	0.4815		529	NA	0.507902		529	NA	0.1292		529	NA	0.116262
		530	0.3726	NA		530	0.337466	NA		530	0.0141	0.4771		530	NA	0.494075		530	NA	0.1241		530	NA	0.113905
		531	0.3834	NA		531	0.364226	NA		531	0.0121	0.4664		531	NA	0.480949		531	NA	0.1192		531	NA	0.110155
		532	0.4003	NA		532	0.377489	NA		532	0.0111	0.4567		532	NA	0.465409		532	NA	0.1147		532	NA	0.107119
		533	0.4139	NA		533	0.383286	NA		533	0.0077	0.4516		533	NA	0.451845		533	NA	0.1102		533	NA	0.104404
		534	0.4289	NA		534	0.399231	NA		534	NA	0.432		534	NA	0.444613		534	NA	0.1058		534	NA	0.101511
		535	0.4424	NA		535	0.422061	NA		535	NA	0.4241		535	NA	0.428271		535	NA	0.1014		535	NA	0.0959389
		536	0.4568	NA		536	0.466299	NA		536	NA	0.4103		536	NA	0.417748		536	NA	0.0973		536	NA	0.0929028
		537	0.4722	NA		537	0.452319	NA		537	NA	0.3987		537	NA	0.399655		537	NA	0.0934		537	NA	0.0907597
		538	0.4847	NA		538	0.487089	NA		538	NA	0.3904		538	NA	0.388068		538	NA	0.0898		538	NA	0.0846162
		539	0.496	NA		539	0.499697	NA		539	NA	0.378		539	NA	0.378959		539	NA	0.0863		539	NA	0.082366
		540	0.507	NA		540	0.484778	NA		540	NA	0.3704		540	NA	0.368986		540	NA	0.0828		540	NA	0.0782941
		541	0.5191	NA		541	0.488041	NA		541	NA	0.3596		541	NA	0.357274		541	NA	0.0794		541	NA	0.0743651
		542	0.5262	NA		542	0.51249	NA		542	NA	0.3533		542	NA	0.344311		542	NA	0.0761		542	NA	0.0724363
		543	0.5352	NA		543	0.534813	NA		543	NA	0.3442		543	NA	0.333926		543	NA	0.0731		543	NA	0.0678287
		544	0.5462	NA		544	0.547013	NA		544	NA	0.3446		544	NA	0.325492		544	NA	0.0702		544	NA	0.064364
		545	0.5528	NA		545	0.530944	NA		545	NA	0.3394		545	NA	0.313555		545	NA	0.0674		545	NA	0.0610423
		546	0.5555	NA		546	0.547396	NA		546	NA	0.3331		546	NA	0.300992		546	NA	0.0646		546	NA	0.0590778
		547	0.5656	NA		547	0.55082	NA		547	NA	0.3225		547	NA	0.292784		547	NA	0.062		547	NA	0.0561846
		548	0.5695	NA		548	0.593587	NA		548	NA	0.3096		548	NA	0.282048		548	NA	0.0595		548	NA	0.0549702
		549	0.5751	NA		549	0.599582	NA		549	NA	0.2999		549	NA	0.269122		549	NA	0.0572		549	NA	0.0512912
		550	0.5784	0.0012		550	0.629111	NA		550	NA	0.2876		550	NA	0.25885		550	NA	0.055		550	NA	0.0493624
		551	0.583	0.0014		551	0.539634	NA		551	NA	0.2783		551	NA	0.249603		551	NA	0.0529		551	NA	0.0486481
		552	0.5866	0.0015		552	0.582104	NA		552	NA	0.2731		552	NA	0.241782		552	NA	0.0509		552	NA	0.0458621
		553	0.5879	0.0019		553	0.615428	NA		553	NA	0.2634		553	NA	0.232423		553	NA	0.049		553	NA	0.0458621
		554	0.5941	0.0023		554	0.584268	NA		554	NA	0.2539		554	NA	0.226279		554	NA	0.0471		554	NA	0.0430046
		555	0.5994	0.0026		555	0.597419	NA		555	NA	0.2412		555	NA	0.223464		555	NA	0.0453		555	NA	0.041683
		556	0.6041	0.0033		556	0.58889	NA		556	NA	0.2268		556	NA	0.211239		556	NA	0.0436		556	NA	NA
		557	0.6094	0.0039		557	0.623327	NA		557	NA	0.2145		557	NA	0.201617		557	NA	0.0419		557	NA	NA
		558	0.6154	0.0045		558	0.620076	NA		558	NA	0.2114		558	NA	0.197262		558	NA	0.0403		558	NA	NA
		559	0.6225	0.0052		559	0.63392	NA		559	NA	0.2045		559	NA	0.188503		559	NA	0.0388		559	NA	NA
		560	0.6293	0.0063		560	0.589471	0.00620609		560	NA	0.1967		560	NA	0.179832		560	NA	0.0373		560	NA	NA
		561	0.6394	0.0087		561	0.622474	0.013008		561	NA	0.188		561	NA	0.173914		561	NA	0.0358		561	NA	NA
		562	0.6473	0.0157		562	0.672558	0.0168557		562	NA	0.1769		562	NA	0.167232		562	NA	0.0345		562	NA	NA
		563	0.6545	0.0253		563	0.615465	0.0157138		563	NA	0.1731		563	NA	0.159224		563	NA	0.0331		563	NA	NA
		564	0.6693	0.0291		564	0.680061	0.0194375		564	NA	0.1652		564	NA	0.153155		564	NA	0.0319		564	NA	NA
		565	0.6807	0.0258		565	0.657269	0.0256187		565	NA	0.1557		565	NA	0.142457		565	NA	0.0306		565	NA	NA
		566	0.6918	0.0201		566	0.67707	0.026289		566	NA	0.1489		566	NA	0.137114		566	NA	0.0295		566	NA	NA
		567	0.703	0.0193		567	0.693065	0.0310553		567	NA	0.1375		567	NA	0.130194		567	NA	0.0283		567	NA	NA
		568	0.7201	0.0225		568	0.664771	0.0318993		568	NA	0.1276		568	NA	0.122374		568	NA	0.0272		568	NA	NA
		569	0.733	0.0256		569	0.725301	0.036045		569	NA	0.1249		569	NA	0.11583		569	NA	0.0261		569	NA	NA
		570	0.7505	0.0298		570	0.721667	0.0455279		570	NA	0.1256		570	NA	0.11085		570	NA	0.0251		570	NA	NA
		571	0.77	0.0345		571	0.723385	0.0473401		571	NA	0.1188		571	NA	0.105307		571	NA	0.0241		571	NA	NA
		572	0.7918	0.0416		572	0.741802	0.0590075		572	NA	0.1169		572	NA	0.0991129		572	NA	0.0232		572	NA	NA
		573	0.8068	0.0479		573	0.760936	0.0679195		573	NA	0.1104		573	NA	0.0965102		573	NA	0.0223		573	NA	NA
		574	0.8215	0.0552		574	0.796361	0.0834347		574	NA	0.1095		574	NA	0.0896533		574	NA	0.0214		574	NA	NA
		575	0.8447	0.0654		575	0.792505	0.0923715		575	NA	0.1048		575	NA	0.0862623		575	NA	0.0205		575	NA	NA
		576	0.8588	0.0752		576	0.792764	0.103791		576	NA	0.0974		576	NA	0.0824335		576	NA	0.0197		576	NA	NA
		577	0.8829	0.0894		577	0.860401	0.119728		577	NA	0.0925		577	NA	0.0801937		577	NA	0.019		577	NA	NA
		578	0.9037	0.1022		578	0.848238	0.137626		578	NA	0.0864		578	NA	0.0747632		578	NA	0.0183		578	NA	NA
		579	0.9207	0.1189		579	0.88789	0.156071		579	NA	0.0899		579	NA	0.072123		579	NA	0.0176		579	NA	NA
		580	0.9414	0.1376		580	0.862885	0.168235		580	NA	0.0895		580	NA	0.0698457		580	NA	0.0169		580	NA	NA
		581	0.9552	0.1595		581	0.887136	0.199861		581	NA	0.0878		581	NA	0.0679313		581	NA	0.0162		581	NA	NA
		582	0.9673	0.1831		582	0.920646	0.219497		582	NA	0.0763		582	NA	0.0643026		582	NA	0.0155		582	NA	NA
		583	0.9837	0.2111		583	0.93224	0.248318		583	NA	0.0693		583	NA	0.0623631		583	NA	0.0149		583	NA	NA
		584	0.9925	0.2366		584	0.932388	0.273043		584	NA	0.0626		584	NA	0.0608116		584	NA	0.0144		584	NA	NA
		585	0.9954	0.2654		585	0.938865	0.311993		585	NA	0.0648		585	NA	0.0587845		585	NA	0.0138		585	NA	NA
		586	0.9964	0.2974		586	0.95392	0.341012		586	NA	0.0621		586	NA	0.0550808		586	NA	0.0133		586	NA	NA
		587	1	0.3349		587	0.929088	0.380657		587	NA	0.0585		587	NA	0.0525782		587	NA	0.0128		587	NA	NA
		588	0.9922	0.3687		588	0.890498	0.425316		588	NA	0.0599		588	NA	0.0516523		588	NA	0.0123		588	NA	NA
		589	0.9835	0.4057		589	0.962832	0.438274		589	NA	0.0615		589	NA	0.0505387		589	NA	0.0118		589	NA	NA
		590	0.9711	0.447		590	0.905702	0.485242		590	NA	0.0617		590	NA	0.0483114		590	NA	0.0113		590	NA	NA
		591	0.9455	0.488		591	0.934786	0.545689		591	NA	0.0577		591	NA	0.0460466		591	NA	0.0109		591	NA	NA
		592	0.925	0.5307		592	0.919039	0.579053		592	NA	0.0508		592	NA	0.0446327		592	NA	0.0105		592	NA	NA
		593	0.9009	0.5715		593	0.840562	0.621975		593	NA	0.0449		593	NA	0.0432688		593	NA	0.0101		593	NA	NA
		594	0.8668	0.6128		594	0.840377	0.674428		594	NA	0.0432		594	NA	0.0417673		594	NA	0.0097		594	NA	NA
		595	0.8361	0.655		595	0.842021	0.683514		595	NA	0.0432		595	NA	0.0391521		595	NA	0.0093		595	NA	NA
		596	0.799	0.6917		596	0.784235	0.732145		596	NA	0.0431		596	NA	0.038489		596	NA	0.009		596	NA	NA
		597	0.7629	0.7327		597	0.772468	0.771268		597	NA	0.0416		597	NA	0.037075		597	NA	0.0087		597	NA	NA
		598	0.7237	0.7667		598	0.743335	0.795547		598	NA	0.0404		598	NA	0.0358113		598	NA	0.0083		598	NA	NA
		599	0.6819	0.8078		599	0.70896	0.847032		599	NA	0.0315		599	NA	0.0342722		599	NA	0.008		599	NA	NA
		600	0.6389	0.8388		600	0.64366	0.83601		600	NA	0.0253		600	NA	0.0319699		600	NA	0.0077		600	NA	NA
		601	0.6011	0.8688		601	0.617072	0.869126		601	NA	0.0341		601	NA	0.0304308		601	NA	0.0074		601	NA	NA
		602	0.5572	0.8957		602	0.609335	0.893702		602	NA	0.0354		602	NA	0.0294548		602	NA	0.0071		602	NA	NA
		603	0.5117	0.9197		603	0.554442	0.927463		603	NA	0.0324		603	NA	0.0289043		603	NA	0.0069		603	NA	NA
		604	0.4703	0.9368		604	0.507905	0.922846		604	NA	0.0276		604	NA	0.0277781		604	NA	0.0066		604	NA	NA
		605	0.4303	0.9605		605	0.464618	0.977013		605	NA	0.0324		605	NA	0.0257886		605	NA	0.0064		605	NA	NA
		606	0.3928	0.9738		606	0.429539	0.954125		606	NA	0.0276		606	NA	0.0250253		606	NA	0.0061		606	NA	NA
		607	0.3558	0.9799		607	0.410986	0.951419		607	NA	0.0309		607	NA	0.0236239		607	NA	0.0059		607	NA	NA
		608	0.3193	0.9889		608	0.342311	0.989052		608	NA	0.0277		608	NA	0.0236615		608	NA	0.0057		608	NA	NA
		609	0.2877	0.9956		609	0.317318	0.994464		609	NA	0.021		609	NA	0.0220473		609	NA	0.0055		609	NA	NA
		610	0.2586	1		610	0.277913	0.982623		610	NA	0.0203		610	NA	0.0220223		610	NA	0.0053		610	NA	NA
		611	0.2338	0.9905		611	0.262598	0.979023		611	NA	0.0231		611	NA	NA		611	NA	0.0051		611	NA	NA
		612	0.2094	0.9909		612	0.235962	0.949681		612	NA	0.02		612	NA	NA		612	NA	0.0049		612	NA	NA
		613	0.1834	0.9757		613	0.221883	0.93429		613	NA	0.0194		613	NA	NA		613	NA	0.0048		613	NA	NA
		614	0.1619	0.968		614	0.207656	0.943078		614	NA	0.0185		614	NA	NA		614	NA	0.0046		614	NA	NA
		615	0.1401	0.9553		615	0.180265	0.917111		615	NA	0.0198		615	NA	NA		615	NA	0.0044		615	NA	NA
		616	0.1215	0.9425		616	0.151465	0.885063		616	NA	0.0198		616	NA	NA		616	NA	0.0042		616	NA	NA
		617	0.1066	0.931		617	0.129377	0.898617		617	NA	0.0163		617	NA	NA		617	NA	0.0041		617	NA	NA
		618	0.0921	0.9031		618	0.100478	0.864236		618	NA	0.0127		618	NA	NA		618	NA	0.004		618	NA	NA
		619	0.0798	0.8924		619	0.0888101	0.84244		619	NA	0.0139		619	NA	NA		619	NA	0.0038		619	NA	NA
		620	0.0701	0.8709		620	0.0856211	0.839287		620	NA	0.0154		620	NA	NA		620	NA	0.0037		620	NA	NA
		621	0.0611	0.8518		621	NA	0.783581		621	NA	0.0154		621	NA	NA		621	NA	0.0035		621	NA	NA
		622	0.0521	0.8305		622	NA	0.79711		622	NA	0.0152		622	NA	NA		622	NA	0.0034		622	NA	NA
		623	0.0455	0.8119		623	NA	0.792543		623	NA	0.0153		623	NA	NA		623	NA	0.0032		623	NA	NA
		624	0.0407	0.795		624	NA	0.745997		624	NA	0.011		624	NA	NA		624	NA	0.0031		624	NA	NA
		625	0.0347	0.7723		625	NA	0.741777		625	NA	0.005		625	NA	NA		625	NA	0.003		625	NA	NA
		626	0.0311	0.7536		626	NA	0.699873		626	NA	0.0058		626	NA	NA		626	NA	0.0029		626	NA	NA
		627	0.0263	0.7389		627	NA	0.669737		627	NA	0.0047		627	NA	NA		627	NA	0.0028		627	NA	NA
		628	0.0229	0.7192		628	NA	0.662289		628	NA	0.0061		628	NA	NA		628	NA	0.0027		628	NA	NA
		629	0.0201	0.7064		629	NA	0.640568		629	NA	0.0046		629	NA	NA		629	NA	0.0026		629	NA	NA
		630	0.0172	0.6904		630	NA	0.624184		630	NA	0.003		630	NA	NA		630	NA	0.0025		630	NA	NA
		631	0.015	0.6737		631	NA	0.620435		631	NA	0.0037		631	NA	NA		631	NA	0.0024		631	NA	NA
		632	0.0138	0.662		632	NA	0.599384		632	NA	0.0013		632	NA	NA		632	NA	0.0023		632	NA	NA
		633	0.0117	0.65		633	NA	0.56473		633	NA	0		633	NA	NA		633	NA	0.0022		633	NA	NA
		634	0.0099	0.6335		634	NA	0.558201		634	NA	0		634	NA	NA		634	NA	0.0022		634	NA	NA
		635	0.0086	0.6157		635	NA	0.551697		635	NA	0		635	NA	NA		635	NA	0.0021		635	NA	NA
		636	0.0078	0.6053		636	NA	0.540278		636	NA	0.0011		636	NA	NA		636	NA	0.002		636	NA	NA
		637	0.0067	0.5957		637	NA	0.527394		637	NA	0.0061		637	NA	NA		637	NA	0.002		637	NA	NA
		638	0.0061	0.5824		638	NA	0.4982		638	NA	0.0001		638	NA	NA		638	NA	0.0019		638	NA	NA
		639	0.0051	0.5763		639	NA	0.485192		639	NA	0		639	NA	NA		639	NA	0.0018		639	NA	NA
		640	0.0043	0.5621		640	NA	0.464439		640	NA	0		640	NA	NA		640	NA	0.0018		640	NA	NA
		641	0.0036	0.554		641	NA	0.474543		641	NA	0.0046		641	NA	NA		641	NA	0.0017		641	NA	NA
		642	0.0035	0.5428		642	NA	0.429164		642	NA	0.0044		642	NA	NA		642	NA	0.0016		642	NA	NA
		643	0.0032	0.538		643	NA	0.43532		643	NA	0.003		643	NA	NA		643	NA	0.0016		643	NA	NA
		644	0.0028	0.5349		644	NA	0.419557		644	NA	0.0007		644	NA	NA		644	NA	0.0016		644	NA	NA
		645	0.0024	0.5214		645	NA	0.426905		645	NA	0.007		645	NA	NA		645	NA	0.0015		645	NA	NA
		646	0.002	0.514		646	NA	0.431398		646	NA	0.0031		646	NA	NA		646	NA	0.0015		646	NA	NA
		647	0.0018	0.5032		647	NA	0.415014		647	NA	0.0062		647	NA	NA		647	NA	0.0014		647	NA	NA
		648	0.0018	0.4991		648	NA	0.411042		648	NA	0.0062		648	NA	NA		648	NA	0.0014		648	NA	NA
		649	0.0015	0.4887		649	NA	0.386739		649	NA	0.0047		649	NA	NA		649	NA	0.0013		649	NA	NA
		650	0.0012	0.4834		650	NA	0.376263		650	NA	0.0062		650	NA	NA		650	NA	0.0013		650	NA	NA
		651	NA	0.4766		651	NA	0.377281		651	NA	0.0062		651	NA	NA		651	NA	NA		651	NA	NA
		652	NA	0.4707		652	NA	0.337835		652	NA	0.0062		652	NA	NA		652	NA	NA		652	NA	NA
		653	NA	0.4618		653	NA	0.340119		653	NA	0.0062		653	NA	NA		653	NA	NA		653	NA	NA
		654	NA	0.4554		654	NA	0.335849		654	NA	0.0062		654	NA	NA		654	NA	NA		654	NA	NA
		655	NA	0.4517		655	NA	0.343222		655	NA	0.0046		655	NA	NA		655	NA	NA		655	NA	NA
		656	NA	0.4402		656	NA	0.350768		656	NA	0.0046		656	NA	NA		656	NA	NA		656	NA	NA
		657	NA	0.4328		657	NA	0.318695		657	NA	0.0063		657	NA	NA		657	NA	NA		657	NA	NA
		658	NA	0.4226		658	NA	0.291339		658	NA	0.0031		658	NA	NA		658	NA	NA		658	NA	NA
		659	NA	0.416		659	NA	0.297719		659	NA	0.0031		659	NA	NA		659	NA	NA		659	NA	NA
		660	NA	0.4128		660	NA	0.302485		660	NA	NA		660	NA	NA		660	NA	NA		660	NA	NA
		661	NA	0.4062		661	NA	0.291289		661	NA	NA		661	NA	NA		661	NA	NA		661	NA	NA
		662	NA	0.4		662	NA	0.290842		662	NA	NA		662	NA	NA		662	NA	NA		662	NA	NA
		663	NA	0.3916		663	NA	0.290966		663	NA	NA		663	NA	NA		663	NA	NA		663	NA	NA
		664	NA	0.3858		664	NA	0.283172		664	NA	NA		664	NA	NA		664	NA	NA		664	NA	NA
		665	NA	0.3782		665	NA	0.241442		665	NA	NA		665	NA	NA		665	NA	NA		665	NA	NA
		666	NA	0.3705		666	NA	0.256734		666	NA	NA		666	NA	NA		666	NA	NA		666	NA	NA
		667	NA	0.3646		667	NA	0.256063		667	NA	NA		667	NA	NA		667	NA	NA		667	NA	NA
		668	NA	0.359		668	NA	0.248318		668	NA	NA		668	NA	NA		668	NA	NA		668	NA	NA
		669	NA	0.354		669	NA	0.222575		669	NA	NA		669	NA	NA		669	NA	NA		669	NA	NA
		670	NA	0.3502		670	NA	0.241392		670	NA	NA		670	NA	NA		670	NA	NA		670	NA	NA
		671	NA	0.3396		671	NA	0.23325		671	NA	NA		671	NA	NA		671	NA	NA		671	NA	NA
		672	NA	0.3364		672	NA	0.220788		672	NA	NA		672	NA	NA		672	NA	NA		672	NA	NA
		673	NA	0.3293		673	NA	0.239853		673	NA	NA		673	NA	NA		673	NA	NA		673	NA	NA
		674	NA	0.3201		674	NA	0.203982		674	NA	NA		674	NA	NA		674	NA	NA		674	NA	NA
		675	NA	0.314		675	NA	0.18936		675	NA	NA		675	NA	NA		675	NA	NA		675	NA	NA
		676	NA	0.3091		676	NA	0.201549		676	NA	NA		676	NA	NA		676	NA	NA		676	NA	NA
		677	NA	0.3047		677	NA	0.187449		677	NA	NA		677	NA	NA		677	NA	NA		677	NA	NA
		678	NA	0.2968		678	NA	0.172976		678	NA	NA		678	NA	NA		678	NA	NA		678	NA	NA
		679	NA	0.2864		679	NA	0.17392		679	NA	NA		679	NA	NA		679	NA	NA		679	NA	NA
		680	NA	0.2786		680	NA	0.150883		680	NA	NA		680	NA	NA		680	NA	NA		680	NA	NA
		681	NA	0.2757		681	NA	0.154606		681	NA	NA		681	NA	NA		681	NA	NA		681	NA	NA
		682	NA	0.2675		682	NA	0.161234		682	NA	NA		682	NA	NA		682	NA	NA		682	NA	NA
		683	NA	0.2602		683	NA	0.147134		683	NA	NA		683	NA	NA		683	NA	NA		683	NA	NA
		684	NA	0.252		684	NA	0.130452		684	NA	NA		684	NA	NA		684	NA	NA		684	NA	NA
		685	NA	0.2466		685	NA	0.119529		685	NA	NA		685	NA	NA		685	NA	NA		685	NA	NA
		686	NA	0.2398		686	NA	0.144577		686	NA	NA		686	NA	NA		686	NA	NA		686	NA	NA
		687	NA	0.2325		687	NA	0.101283		687	NA	NA		687	NA	NA		687	NA	NA		687	NA	NA
		688	NA	0.2308		688	NA	0.129509		688	NA	NA		688	NA	NA		688	NA	NA		688	NA	NA
		689	NA	0.225		689	NA	0.120646		689	NA	NA		689	NA	NA		689	NA	NA		689	NA	NA
		690	NA	0.2166		690	NA	0.0787429		690	NA	NA		690	NA	NA		690	NA	NA		690	NA	NA
		691	NA	0.2064		691	NA	0.0917509		691	NA	NA		691	NA	NA		691	NA	NA		691	NA	NA
		692	NA	0.2065		692	NA	0.0929176		692	NA	NA		692	NA	NA		692	NA	NA		692	NA	NA
		693	NA	0.1977		693	NA	0.0900132		693	NA	NA		693	NA	NA		693	NA	NA		693	NA	NA
		694	NA	0.1952		694	NA	0.0977832		694	NA	NA		694	NA	NA		694	NA	NA		694	NA	NA
		695	NA	0.1903		695	NA	0.0775513		695	NA	NA		695	NA	NA		695	NA	NA		695	NA	NA
		696	NA	0.1848		696	NA	0.0907331		696	NA	NA		696	NA	NA		696	NA	NA		696	NA	NA
		697	NA	0.1801		697	NA	0.0817715		697	NA	NA		697	NA	NA		697	NA	NA		697	NA	NA
		698	NA	0.1755		698	NA	0.0934389		698	NA	NA		698	NA	NA		698	NA	NA		698	NA	NA
		699	NA	0.1694		699	NA	0.0772286		699	NA	NA		699	NA	NA		699	NA	NA		699	NA	NA
		700	NA	0.1665		700	NA	0.0684904		700	NA	NA		700	NA	NA		700	NA	NA		700	NA	NA
		701	NA	0.1631		701	NA	0.0456024		701	NA	NA		701	NA	NA		701	NA	NA		701	NA	NA
		702	NA	0.1579		702	NA	0.078445		702	NA	NA		702	NA	NA		702	NA	NA		702	NA	NA
		703	NA	0.1538		703	NA	0.0375593		703	NA	NA		703	NA	NA		703	NA	NA		703	NA	NA
		704	NA	0.1487		704	NA	0.0614155		704	NA	NA		704	NA	NA		704	NA	NA		704	NA	NA
		705	NA	0.1451		705	NA	0.0392473		705	NA	NA		705	NA	NA		705	NA	NA		705	NA	NA
		706	NA	0.1425		706	NA	0.0374848		706	NA	NA		706	NA	NA		706	NA	NA		706	NA	NA
		707	NA	0.1417		707	NA	0.0347541		707	NA	NA		707	NA	NA		707	NA	NA		707	NA	NA
		708	NA	0.1361		708	NA	0.0453789		708	NA	NA		708	NA	NA		708	NA	NA		708	NA	NA
		709	NA	0.1354		709	NA	0.0530248		709	NA	NA		709	NA	NA		709	NA	NA		709	NA	NA
		710	NA	0.1284		710	NA	0.024874		710	NA	NA		710	NA	NA		710	NA	NA		710	NA	NA
		711	NA	0.1258		711	NA	0.0312539		711	NA	NA		711	NA	NA		711	NA	NA		711	NA	NA
		712	NA	0.1245		712	NA	0.0445349		712	NA	NA		712	NA	NA		712	NA	NA		712	NA	NA
		713	NA	0.1219		713	NA	0.0307574		713	NA	NA		713	NA	NA		713	NA	NA		713	NA	NA
		714	NA	0.1196		714	NA	0.0285977		714	NA	NA		714	NA	NA		714	NA	NA		714	NA	NA
		715	NA	0.1157		715	NA	0.0224909		715	NA	NA		715	NA	NA		715	NA	NA		715	NA	NA
		716	NA	0.1112		716	NA	0		716	NA	NA		716	NA	NA		716	NA	NA		716	NA	NA
		717	NA	0.1096		717	NA	0.0368642		717	NA	NA		717	NA	NA		717	NA	NA		717	NA	NA
		718	NA	0.1064		718	NA	0.0271827		718	NA	NA		718	NA	NA		718	NA	NA		718	NA	NA
		719	NA	0.1044		719	NA	0.0315766		719	NA	NA		719	NA	NA		719	NA	NA		719	NA	NA
		720	NA	0.1018		720	NA	0.0238066		720	NA	NA		720	NA	NA		720	NA	NA		720	NA	NA
		721	NA	0.0996		721	NA	0.0533476		721	NA	NA		721	NA	NA		721	NA	NA		721	NA	NA
		722	NA	0.0968		722	NA	0.0191644		722	NA	NA		722	NA	NA		722	NA	NA		722	NA	NA
		723	NA	0.096		723	NA	0.0310801		723	NA	NA		723	NA	NA		723	NA	NA		723	NA	NA
		724	NA	0.0942		724	NA	0.0115433		724	NA	NA		724	NA	NA		724	NA	NA		724	NA	NA
		725	NA	0.0921		725	NA	0.0461237		725	NA	NA		725	NA	NA		725	NA	NA		725	NA	NA
		726	NA	0.0888		726	NA	0.018792		726	NA	NA		726	NA	NA		726	NA	NA		726	NA	NA
		727	NA	0.0874		727	NA	0.00873818		727	NA	NA		727	NA	NA		727	NA	NA		727	NA	NA
		728	NA	0.0862		728	NA	0.00920984		728	NA	NA		728	NA	NA		728	NA	NA		728	NA	NA
		729	NA	0.0829		729	NA	0.0387012		729	NA	NA		729	NA	NA		729	NA	NA		729	NA	NA
		730	NA	0.0814		730	NA	0.0408113		730	NA	NA		730	NA	NA		730	NA	NA		730	NA	NA
		731	NA	0.0791		731	NA	0.0391232		731	NA	NA		731	NA	NA		731	NA	NA		731	NA	NA
		732	NA	0.077		732	NA	0.00546136		732	NA	NA		732	NA	NA		732	NA	NA		732	NA	NA
		733	NA	0.078		733	NA	0.0114689		733	NA	NA		733	NA	NA		733	NA	NA		733	NA	NA
		734	NA	0.0728		734	NA	0		734	NA	NA		734	NA	NA		734	NA	NA		734	NA	NA
		735	NA	0.0748		735	NA	0.0476876		735	NA	NA		735	NA	NA		735	NA	NA		735	NA	NA
		736	NA	0.0709		736	NA	0.0166075		736	NA	NA		736	NA	NA		736	NA	NA		736	NA	NA
		737	NA	0.0733		737	NA	0.0313284		737	NA	NA		737	NA	NA		737	NA	NA		737	NA	NA
		738	NA	0.0682		738	NA	0.0109475		738	NA	NA		738	NA	NA		738	NA	NA		738	NA	NA
		739	NA	0.0666		739	NA	0.02686		739	NA	NA		739	NA	NA		739	NA	NA		739	NA	NA
		740	NA	0.0664		740	NA	-0.00389743		740	NA	NA		740	NA	NA		740	NA	NA		740	NA	NA
		741	NA	0.0663		741	NA	NA		741	NA	NA		741	NA	NA		741	NA	NA		741	NA	NA
		742	NA	0.0612		742	NA	NA		742	NA	NA		742	NA	NA		742	NA	NA		742	NA	NA
		743	NA	0.0628		743	NA	NA		743	NA	NA		743	NA	NA		743	NA	NA		743	NA	NA
		744	NA	0.0603		744	NA	NA		744	NA	NA		744	NA	NA		744	NA	NA		744	NA	NA
		745	NA	0.0606		745	NA	NA		745	NA	NA		745	NA	NA		745	NA	NA		745	NA	NA
		746	NA	0.0569		746	NA	NA		746	NA	NA		746	NA	NA		746	NA	NA		746	NA	NA
		747	NA	0.0558		747	NA	NA		747	NA	NA		747	NA	NA		747	NA	NA		747	NA	NA
		748	NA	0.056		748	NA	NA		748	NA	NA		748	NA	NA		748	NA	NA		748	NA	NA
		749	NA	0.0559		749	NA	NA		749	NA	NA		749	NA	NA		749	NA	NA		749	NA	NA
		750	NA	0.0536		750	NA	NA		750	NA	NA		750	NA	NA		750	NA	NA		750	NA	NA
		751	NA	0.0513		751	NA	NA		751	NA	NA		751	NA	NA		751	NA	NA		751	NA	NA
		752	NA	0.0523		752	NA	NA		752	NA	NA		752	NA	NA		752	NA	NA		752	NA	NA
		753	NA	0.05		753	NA	NA		753	NA	NA		753	NA	NA		753	NA	NA		753	NA	NA
		754	NA	0.0496		754	NA	NA		754	NA	NA		754	NA	NA		754	NA	NA		754	NA	NA
		755	NA	0.048		755	NA	NA		755	NA	NA		755	NA	NA		755	NA	NA		755	NA	NA
		756	NA	0.0454		756	NA	NA		756	NA	NA		756	NA	NA		756	NA	NA		756	NA	NA
		757	NA	0.0456		757	NA	NA		757	NA	NA		757	NA	NA		757	NA	NA		757	NA	NA
		758	NA	0.0437		758	NA	NA		758	NA	NA		758	NA	NA		758	NA	NA		758	NA	NA
		759	NA	0.0434		759	NA	NA		759	NA	NA		759	NA	NA		759	NA	NA		759	NA	NA
		760	NA	0.0403		760	NA	NA		760	NA	NA		760	NA	NA		760	NA	NA		760	NA	NA
		761	NA	0.0414		761	NA	NA		761	NA	NA		761	NA	NA		761	NA	NA		761	NA	NA
		762	NA	0.0398		762	NA	NA		762	NA	NA		762	NA	NA		762	NA	NA		762	NA	NA
		763	NA	0.0401		763	NA	NA		763	NA	NA		763	NA	NA		763	NA	NA		763	NA	NA
		764	NA	0.0395		764	NA	NA		764	NA	NA		764	NA	NA		764	NA	NA		764	NA	NA
		765	NA	0.0359		765	NA	NA		765	NA	NA		765	NA	NA		765	NA	NA		765	NA	NA
		766	NA	0.038		766	NA	NA		766	NA	NA		766	NA	NA		766	NA	NA		766	NA	NA
		767	NA	0.0368		767	NA	NA		767	NA	NA		767	NA	NA		767	NA	NA		767	NA	NA
		768	NA	0.0339		768	NA	NA		768	NA	NA		768	NA	NA		768	NA	NA		768	NA	NA
		769	NA	0.0335		769	NA	NA		769	NA	NA		769	NA	NA		769	NA	NA		769	NA	NA
		770	NA	0.0336		770	NA	NA		770	NA	NA		770	NA	NA		770	NA	NA		770	NA	NA
		771	NA	0.0329		771	NA	NA		771	NA	NA		771	NA	NA		771	NA	NA		771	NA	NA
		772	NA	0.0324		772	NA	NA		772	NA	NA		772	NA	NA		772	NA	NA		772	NA	NA
		773	NA	0.0307		773	NA	NA		773	NA	NA		773	NA	NA		773	NA	NA		773	NA	NA
		774	NA	0.0305		774	NA	NA		774	NA	NA		774	NA	NA		774	NA	NA		774	NA	NA
		775	NA	0.0295		775	NA	NA		775	NA	NA		775	NA	NA		775	NA	NA		775	NA	NA
		776	NA	0.03		776	NA	NA		776	NA	NA		776	NA	NA		776	NA	NA		776	NA	NA
		777	NA	0.0295		777	NA	NA		777	NA	NA		777	NA	NA		777	NA	NA		777	NA	NA
		778	NA	0.0273		778	NA	NA		778	NA	NA		778	NA	NA		778	NA	NA		778	NA	NA
		779	NA	0.0263		779	NA	NA		779	NA	NA		779	NA	NA		779	NA	NA		779	NA	NA
		780	NA	0.027		780	NA	NA		780	NA	NA		780	NA	NA		780	NA	NA		780	NA	NA
		781	NA	0.0253		781	NA	NA		781	NA	NA		781	NA	NA		781	NA	NA		781	NA	NA
		782	NA	0.025		782	NA	NA		782	NA	NA		782	NA	NA		782	NA	NA		782	NA	NA
		783	NA	0.0264		783	NA	NA		783	NA	NA		783	NA	NA		783	NA	NA		783	NA	NA
		784	NA	0.0245		784	NA	NA		784	NA	NA		784	NA	NA		784	NA	NA		784	NA	NA
		785	NA	0.024		785	NA	NA		785	NA	NA		785	NA	NA		785	NA	NA		785	NA	NA
		786	NA	0.0234		786	NA	NA		786	NA	NA		786	NA	NA		786	NA	NA		786	NA	NA
		787	NA	0.0218		787	NA	NA		787	NA	NA		787	NA	NA		787	NA	NA		787	NA	NA
		788	NA	0.0216		788	NA	NA		788	NA	NA		788	NA	NA		788	NA	NA		788	NA	NA
		789	NA	0.0217		789	NA	NA		789	NA	NA		789	NA	NA		789	NA	NA		789	NA	NA
		790	NA	0.0199		790	NA	NA		790	NA	NA		790	NA	NA		790	NA	NA		790	NA	NA
		791	NA	0.0211		791	NA	NA		791	NA	NA		791	NA	NA		791	NA	NA		791	NA	NA
		792	NA	0.02		792	NA	NA		792	NA	NA		792	NA	NA		792	NA	NA		792	NA	NA
		793	NA	0.0196		793	NA	NA		793	NA	NA		793	NA	NA		793	NA	NA		793	NA	NA
		794	NA	0.0178		794	NA	NA		794	NA	NA		794	NA	NA		794	NA	NA		794	NA	NA
		795	NA	0.0175		795	NA	NA		795	NA	NA		795	NA	NA		795	NA	NA		795	NA	NA
		796	NA	0.0199		796	NA	NA		796	NA	NA		796	NA	NA		796	NA	NA		796	NA	NA
		797	NA	0.0183		797	NA	NA		797	NA	NA		797	NA	NA		797	NA	NA		797	NA	NA
		798	NA	0.0166		798	NA	NA		798	NA	NA		798	NA	NA		798	NA	NA		798	NA	NA
		799	NA	0.0163		799	NA	NA		799	NA	NA		799	NA	NA		799	NA	NA		799	NA	NA
		800	NA	0.0167		800	NA	NA		800	NA	NA		800	NA	NA		800	NA	NA		800	NA	NA
		801	NA	NA
		802	NA	NA
		803	NA	NA
		804	NA	NA
		805	NA	NA
		806	NA	NA
		807	NA	NA
		808	NA	NA
		809	NA	NA
		810	NA	NA
		811	NA	NA
		812	NA	NA
		813	NA	NA
		814	NA	NA
		815	NA	NA
		816	NA	NA
		817	NA	NA
		818	NA	NA
		819	NA	NA
		820	NA	NA
		821	NA	NA
		822	NA	NA
		823	NA	NA
		824	NA	NA
		825	NA	NA
		826	NA	NA
		827	NA	NA
		828	NA	NA
		829	NA	NA
		830	NA	NA
		831	NA	NA
		832	NA	NA
		833	NA	NA
		834	NA	NA
		835	NA	NA
		836	NA	NA
		837	NA	NA
		838	NA	NA
		839	NA	NA
		840	NA	NA
		841	NA	NA
		842	NA	NA
		843	NA	NA
		844	NA	NA
		845	NA	NA
		846	NA	NA
		847	NA	NA
		848	NA	NA
		849	NA	NA
		850	NA	NA
		851	NA	NA
		852	NA	NA
		853	NA	NA
		854	NA	NA
		855	NA	NA
		856	NA	NA
		857	NA	NA
		858	NA	NA
		859	NA	NA
		860	NA	NA
		861	NA	NA
		862	NA	NA
		863	NA	NA
		864	NA	NA
		865	NA	NA
		866	NA	NA
		867	NA	NA
		868	NA	NA
		869	NA	NA
		870	NA	NA
		871	NA	NA
		872	NA	NA
		873	NA	NA
		874	NA	NA
		875	NA	NA
		876	NA	NA
		877	NA	NA
		878	NA	NA
		879	NA	NA
		880	NA	NA
		881	NA	NA
		882	NA	NA
		883	NA	NA
		884	NA	NA
		885	NA	NA
		886	NA	NA
		887	NA	NA
		888	NA	NA
		889	NA	NA
		890	NA	NA
		891	NA	NA
		892	NA	NA
		893	NA	NA
		894	NA	NA
		895	NA	NA
		896	NA	NA
		897	NA	NA
		898	NA	NA
		899	NA	NA
		900	NA	NA
		901	NA	NA
		902	NA	NA
		903	NA	NA
		904	NA	NA
		905	NA	NA
		906	NA	NA
		907	NA	NA
		908	NA	NA
		909	NA	NA
		910	NA	NA
		911	NA	NA
		912	NA	NA
		913	NA	NA
		914	NA	NA
		915	NA	NA
		916	NA	NA
		917	NA	NA
		918	NA	NA
		919	NA	NA
		920	NA	NA
		921	NA	NA
		922	NA	NA
		923	NA	NA
		924	NA	NA
		925	NA	NA
		926	NA	NA
		927	NA	NA
		928	NA	NA
		929	NA	NA
		930	NA	NA
		931	NA	NA
		932	NA	NA
		933	NA	NA
		934	NA	NA
		935	NA	NA
		936	NA	NA
		937	NA	NA
		938	NA	NA
		939	NA	NA
		940	NA	NA
		941	NA	NA
		942	NA	NA
		943	NA	NA
		944	NA	NA
		945	NA	NA
		946	NA	NA
		947	NA	NA
		948	NA	NA
		949	NA	NA
		950	NA	NA
		951	NA	NA
		952	NA	NA
		953	NA	NA
		954	NA	NA
		955	NA	NA
		956	NA	NA
		957	NA	NA
		958	NA	NA
		959	NA	NA
		960	NA	NA
		961	NA	NA
		962	NA	NA
		963	NA	NA
		964	NA	NA
		965	NA	NA
		966	NA	NA
		967	NA	NA
		968	NA	NA
		969	NA	NA
		970	NA	NA
		971	NA	NA
		972	NA	NA
		973	NA	NA
		974	NA	NA
		975	NA	NA
		976	NA	NA
		977	NA	NA
		978	NA	NA
		979	NA	NA
		980	NA	NA
		981	NA	NA
		982	NA	NA
		983	NA	NA
		984	NA	NA
		985	NA	NA
		986	NA	NA
		987	NA	NA
		988	NA	NA
		989	NA	NA
		990	NA	NA
		991	NA	NA
		992	NA	NA
		993	NA	NA
		994	NA	NA
		995	NA	NA
		996	NA	NA
		997	NA	NA
		998	NA	NA
		999	NA	NA
		1000	NA	NA
		1001	NA	NA
		1002	NA	NA
		1003	NA	NA
		1004	NA	NA
		1005	NA	NA
		1006	NA	NA
		1007	NA	NA
		1008	NA	NA
		1009	NA	NA
		1010	NA	NA
		1011	NA	NA
		1012	NA	NA
		1013	NA	NA
		1014	NA	NA
		1015	NA	NA
		1016	NA	NA
		1017	NA	NA
		1018	NA	NA
		1019	NA	NA
		1020	NA	NA
		1021	NA	NA
		1022	NA	NA
		1023	NA	NA
		1024	NA	NA
		1025	NA	NA
		1026	NA	NA
		1027	NA	NA
		1028	NA	NA
		1029	NA	NA
		1030	NA	NA
		1031	NA	NA
		1032	NA	NA
		1033	NA	NA
		1034	NA	NA
		1035	NA	NA
		1036	NA	NA
		1037	NA	NA
		1038	NA	NA
		1039	NA	NA
		1040	NA	NA
		1041	NA	NA
		1042	NA	NA
		1043	NA	NA
		1044	NA	NA
		1045	NA	NA
		1046	NA	NA
		1047	NA	NA
		1048	NA	NA
		1049	NA	NA
		1050	NA	NA
		1051	NA	NA
		1052	NA	NA
		1053	NA	NA
		1054	NA	NA
		1055	NA	NA
		1056	NA	NA
		1057	NA	NA
		1058	NA	NA
		1059	NA	NA
		1060	NA	NA
		1061	NA	NA
		1062	NA	NA
		1063	NA	NA
		1064	NA	NA
		1065	NA	NA
		1066	NA	NA
		1067	NA	NA
		1068	NA	NA
		1069	NA	NA
		1070	NA	NA
		1071	NA	NA
		1072	NA	NA
		1073	NA	NA
		1074	NA	NA
		1075	NA	NA
		1076	NA	NA
		1077	NA	NA
		1078	NA	NA
		1079	NA	NA
		1080	NA	NA
		1081	NA	NA
		1082	NA	NA
		1083	NA	NA
		1084	NA	NA
		1085	NA	NA
		1086	NA	NA
		1087	NA	NA
		1088	NA	NA
		1089	NA	NA
		1090	NA	NA
		1091	NA	NA
		1092	NA	NA
		1093	NA	NA
		1094	NA	NA
		1095	NA	NA
		1096	NA	NA
		1097	NA	NA
		1098	NA	NA
		1099	NA	NA
		1100	NA	NA
		1101	NA	NA
		1102	NA	NA
		1103	NA	NA
		1104	NA	NA
		1105	NA	NA
		1106	NA	NA
		1107	NA	NA
		1108	NA	NA
		1109	NA	NA
		1110	NA	NA
		1111	NA	NA
		1112	NA	NA
		1113	NA	NA
		1114	NA	NA
		1115	NA	NA
		1116	NA	NA
		1117	NA	NA
		1118	NA	NA
		1119	NA	NA
		1120	NA	NA
		1121	NA	NA
		1122	NA	NA
		1123	NA	NA
		1124	NA	NA
		1125	NA	NA
		1126	NA	NA
		1127	NA	NA
		1128	NA	NA
		1129	NA	NA
		1130	NA	NA
		1131	NA	NA
		1132	NA	NA
		1133	NA	NA
		1134	NA	NA
		1135	NA	NA
		1136	NA	NA
		1137	NA	NA
		1138	NA	NA
		1139	NA	NA
		1140	NA	NA
		1141	NA	NA
		1142	NA	NA
		1143	NA	NA
		1144	NA	NA
		1145	NA	NA
		1146	NA	NA
		1147	NA	NA
		1148	NA	NA
		1149	NA	NA
		1150	NA	NA
		1151	NA	NA
		1152	NA	NA
		1153	NA	NA
		1154	NA	NA
		1155	NA	NA
		1156	NA	NA
		1157	NA	NA
		1158	NA	NA
		1159	NA	NA
		1160	NA	NA
		1161	NA	NA
		1162	NA	NA
		1163	NA	NA
		1164	NA	NA
		1165	NA	NA
		1166	NA	NA
		1167	NA	NA
		1168	NA	NA
		1169	NA	NA
		1170	NA	NA
		1171	NA	NA
		1172	NA	NA
		1173	NA	NA
		1174	NA	NA
		1175	NA	NA
		1176	NA	NA
		1177	NA	NA
		1178	NA	NA
		1179	NA	NA
		1180	NA	NA
		1181	NA	NA
		1182	NA	NA
		1183	NA	NA
		1184	NA	NA
		1185	NA	NA
		1186	NA	NA
		1187	NA	NA
		1188	NA	NA
		1189	NA	NA
		1190	NA	NA
		1191	NA	NA
		1192	NA	NA
		1193	NA	NA
		1194	NA	NA
		1195	NA	NA
		1196	NA	NA
		1197	NA	NA
		1198	NA	NA
		1199	NA	NA
		1200	NA	NA
		1201	NA	NA
		1202	NA	NA
		1203	NA	NA
		1204	NA	NA
		1205	NA	NA
		1206	NA	NA
		1207	NA	NA
		1208	NA	NA
		1209	NA	NA
		1210	NA	NA
		1211	NA	NA
		1212	NA	NA
		1213	NA	NA
		1214	NA	NA
		1215	NA	NA
		1216	NA	NA
		1217	NA	NA
		1218	NA	NA
		1219	NA	NA
		1220	NA	NA
		1221	NA	NA
		1222	NA	NA
		1223	NA	NA
		1224	NA	NA
		1225	NA	NA
		1226	NA	NA
		1227	NA	NA
		1228	NA	NA
		1229	NA	NA
		1230	NA	NA
		1231	NA	NA
		1232	NA	NA
		1233	NA	NA
		1234	NA	NA
		1235	NA	NA
		1236	NA	NA
		1237	NA	NA
		1238	NA	NA
		1239	NA	NA
		1240	NA	NA
		1241	NA	NA
		1242	NA	NA
		1243	NA	NA
		1244	NA	NA
		1245	NA	NA
		1246	NA	NA
		1247	NA	NA
		1248	NA	NA
		1249	NA	NA
		1250	NA	NA
		1251	NA	NA
		1252	NA	NA
		1253	NA	NA
		1254	NA	NA
		1255	NA	NA
		1256	NA	NA
		1257	NA	NA
		1258	NA	NA
		1259	NA	NA
		1260	NA	NA
		1261	NA	NA
		1262	NA	NA
		1263	NA	NA
		1264	NA	NA
		1265	NA	NA
		1266	NA	NA
		1267	NA	NA
		1268	NA	NA
		1269	NA	NA
		1270	NA	NA
		1271	NA	NA
		1272	NA	NA
		1273	NA	NA
		1274	NA	NA
		1275	NA	NA
		1276	NA	NA
		1277	NA	NA
		1278	NA	NA
		1279	NA	NA
		1280	NA	NA
		1281	NA	NA
		1282	NA	NA
		1283	NA	NA
		1284	NA	NA
		1285	NA	NA
		1286	NA	NA
		1287	NA	NA
		1288	NA	NA
		1289	NA	NA
		1290	NA	NA
		1291	NA	NA
		1292	NA	NA
		1293	NA	NA
		1294	NA	NA
		1295	NA	NA
		1296	NA	NA
		1297	NA	NA
		1298	NA	NA
		1299	NA	NA
		1300	NA	NA
		1301	NA	NA
		1302	NA	NA
		1303	NA	NA
		1304	NA	NA
		1305	NA	NA
		1306	NA	NA
		1307	NA	NA
		1308	NA	NA
		1309	NA	NA
		1310	NA	NA
		1311	NA	NA
		1312	NA	NA
		1313	NA	NA
		1314	NA	NA
		1315	NA	NA
		1316	NA	NA
		1317	NA	NA
		1318	NA	NA
		1319	NA	NA
		1320	NA	NA
		1321	NA	NA
		1322	NA	NA
		1323	NA	NA
		1324	NA	NA
		1325	NA	NA
		1326	NA	NA
		1327	NA	NA
		1328	NA	NA
		1329	NA	NA
		1330	NA	NA
		1331	NA	NA
		1332	NA	NA
		1333	NA	NA
		1334	NA	NA
		1335	NA	NA
		1336	NA	NA
		1337	NA	NA
		1338	NA	NA
		1339	NA	NA
		1340	NA	NA
		1341	NA	NA
		1342	NA	NA
		1343	NA	NA
		1344	NA	NA
		1345	NA	NA
		1346	NA	NA
		1347	NA	NA
		1348	NA	NA
		1349	NA	NA
		1350	NA	NA
		1351	NA	NA
		1352	NA	NA
		1353	NA	NA
		1354	NA	NA
		1355	NA	NA
		1356	NA	NA
		1357	NA	NA
		1358	NA	NA
		1359	NA	NA
		1360	NA	NA
		1361	NA	NA
		1362	NA	NA
		1363	NA	NA
		1364	NA	NA
		1365	NA	NA
		1366	NA	NA
		1367	NA	NA
		1368	NA	NA
		1369	NA	NA
		1370	NA	NA
		1371	NA	NA
		1372	NA	NA
		1373	NA	NA
		1374	NA	NA
		1375	NA	NA
		1376	NA	NA
		1377	NA	NA
		1378	NA	NA
		1379	NA	NA
		1380	NA	NA
		1381	NA	NA
		1382	NA	NA
		1383	NA	NA
		1384	NA	NA
		1385	NA	NA
		1386	NA	NA
		1387	NA	NA
		1388	NA	NA
		1389	NA	NA
		1390	NA	NA
		1391	NA	NA
		1392	NA	NA
		1393	NA	NA
		1394	NA	NA
		1395	NA	NA
		1396	NA	NA
		1397	NA	NA
		1398	NA	NA
		1399	NA	NA

## Sheet: Figure 3
Figure 3
Fig. 3b	dilution	concentration	method	buffer		Fig. 3c	media	calibrant	set	type	fold_diffce		Fig. 3e	calibrant	dilution	type	concentration	expt		Fig. 3f	calibrant	method	set	foldchange
	0.0078125	1.76074	microBCA	T5N15			T5N15	mGFPm3	set1	microBCA_error	1.3628			mTagBFP2	0.00097656	sonicated	0.822073	1			mTagBFP2	sonicated	1	0.954335
	0.015625	5.108	microBCA	T5N15			T5N15	mGFPm3	set1	ECmax_error	0.889613			mTagBFP2	0.00195313	sonicated	1.10315	1			mTagBFP2	sonicated	2	0.948834
	0.03125	4.81082	microBCA	T5N15			T5N15	mTagBFP2	set1	microBCA_error	2.22951			mTagBFP2	0.00390625	sonicated	2.1578	1			mTagBFP2	sonicated	3	1.0826
	0.0625	3.90376	microBCA	T5N15			T5N15	mTagBFP2	set1	ECmax_error	0.829345			mTagBFP2	0.0078125	sonicated	2.04402	1			mTagBFP2	sonicated	4	0.796332
	0.125	7.08608	microBCA	T5N15			T5N15	mTagBFP2	set2	microBCA_error	2.37964			mTagBFP2	0.015625	sonicated	2.27368	1			mGFPm3	sonicated	1	0.88999
	0.25	8.51436	microBCA	T5N15			T5N15	mTagBFP2	set2	ECmax_error	0.863099			mTagBFP2	0.03125	sonicated	2.02141	1			mGFPm3	sonicated	2	0.90493
	0.5	10.5953	microBCA	T5N15			T5N15	mGFPm3	set2	microBCA_error	1.74059			mTagBFP2	0.0625	sonicated	5.48108	1			mGFPm3	sonicated	3	0.93044
	1	17.9346	microBCA	T5N15			T5N15	mGFPm3	set2	ECmax_error	0.819337			mTagBFP2	0.125	sonicated	9.50051	1			mGFPm3	sonicated	4	0.884513
	0.0078125	-1.49523	microBCA	T5N15_pi			T5N15	mCherry	set1	microBCA_error	2.63659			mTagBFP2	0.25	sonicated	20.089	1			mCherry	sonicated	1	0.949323
	0.015625	-0.905812	microBCA	T5N15_pi			T5N15	mCherry	set1	ECmax_error	1.093			mTagBFP2	0.5	sonicated	38.6117	1			mCherry	sonicated	2	0.996782
	0.03125	0.939418	microBCA	T5N15_pi			T5N15	mCherry	set2	microBCA_error	1.95471			mTagBFP2	1	sonicated	76.3644	1			mCherry	sonicated	3	1.07923
	0.0625	2.13933	microBCA	T5N15_pi			T5N15	mCherry	set2	ECmax_error	1.00791			mGFPm3	0.00097656	sonicated	0.189955	1			mCherry	sonicated	4	0.934443
	0.125	2.83691	microBCA	T5N15_pi										mGFPm3	0.00195313	sonicated	0.550028	1			mTagBFP2	chemical	1	0.731982
	0.25	4.38774	microBCA	T5N15_pi										mGFPm3	0.00390625	sonicated	0.721928	1			mTagBFP2	chemical	2	0.729093
	0.5	7.26521	microBCA	T5N15_pi										mGFPm3	0.0078125	sonicated	1.8662	1			mTagBFP2	chemical	3	0.606158
	1	14.2055	microBCA	T5N15_pi										mGFPm3	0.015625	sonicated	3.58163	1			mTagBFP2	chemical	4	NA
	0.00097656	-0.186069	A280	T5N15										mGFPm3	0.03125	sonicated	7.08014	1			mGFPm3	chemical	1	0.887604
	0.00195313	-0.157309	A280	T5N15										mGFPm3	0.0625	sonicated	15.0407	1			mGFPm3	chemical	2	0.761542
	0.00390625	0.311108	A280	T5N15										mGFPm3	0.125	sonicated	28.6878	1			mGFPm3	chemical	3	NA
	0.0078125	-0.126944	A280	T5N15										mGFPm3	0.25	sonicated	56.4808	1			mGFPm3	chemical	4	NA
	0.015625	-0.454828	A280	T5N15										mGFPm3	0.5	sonicated	112.248	1			mCherry	chemical	1	0.634149
	0.03125	-1.19613	A280	T5N15										mGFPm3	1	sonicated	224.584	1			mCherry	chemical	2	0.835629
	0.0625	1.04451	A280	T5N15										mCherry	0.00097656	sonicated	0.0580631	1			mCherry	chemical	3	0.62407
	0.125	1.28516	A280	T5N15										mCherry	0.00195313	sonicated	0.669555	1			mCherry	chemical	4	NA
	0.25	0.738437	A280	T5N15										mCherry	0.00390625	sonicated	0.936134	1
	0.5	3.37012	A280	T5N15										mCherry	0.0078125	sonicated	0.499617	1
	1	7.83465	A280	T5N15										mCherry	0.015625	sonicated	1.08957	1
	0.00097656	-1.83285	A280	T5N15_pi										mCherry	0.03125	sonicated	1.79201	1
	0.00195313	-4.76586	A280	T5N15_pi										mCherry	0.0625	sonicated	3.26734	1
	0.00390625	-0.344791	A280	T5N15_pi										mCherry	0.125	sonicated	6.56218	1
	0.0078125	0.167987	A280	T5N15_pi										mCherry	0.25	sonicated	13.2018	1
	0.015625	1.91388	A280	T5N15_pi										mCherry	0.5	sonicated	25.2334	1
	0.03125	2.60878	A280	T5N15_pi										mCherry	1	sonicated	50.1496	1
	0.0625	2.45608	A280	T5N15_pi										mTagBFP2	0.00097656	chemical	1.16625	1
	0.125	2.08353	A280	T5N15_pi										mTagBFP2	0.00195313	chemical	1.13805	1
	0.25	3.16782	A280	T5N15_pi										mTagBFP2	0.00390625	chemical	0.908967	1
	0.5	5.51338	A280	T5N15_pi										mTagBFP2	0.0078125	chemical	2.22986	1
	1	7.33838	A280	T5N15_pi										mTagBFP2	0.015625	chemical	3.29948	1
	0.00097656	0.0299509	ECmax	T5N15										mTagBFP2	0.03125	chemical	4.77589	1
	0.00195313	0.025803	ECmax	T5N15										mTagBFP2	0.0625	chemical	9.25768	1
	0.00390625	0.324901	ECmax	T5N15										mTagBFP2	0.125	chemical	18.8833	1
	0.0078125	0.0859677	ECmax	T5N15										mTagBFP2	0.25	chemical	38.7983	1
	0.015625	0.0330666	ECmax	T5N15										mTagBFP2	0.5	chemical	70.1751	1
	0.03125	0.203004	ECmax	T5N15										mGFPm3	0.00097656	chemical	1.12224	1
	0.0625	0.437067	ECmax	T5N15										mGFPm3	0.00195313	chemical	0.447785	1
	0.125	1.00756	ECmax	T5N15										mGFPm3	0.00390625	chemical	1.19788	1
	0.25	1.72611	ECmax	T5N15										mGFPm3	0.0078125	chemical	2.22441	1
	0.5	3.20973	ECmax	T5N15										mGFPm3	0.015625	chemical	4.32775	1
	1	6.33362	ECmax	T5N15										mGFPm3	0.03125	chemical	8.74888	1
	0.00097656	0.159954	ECmax	T5N15_pi										mGFPm3	0.0625	chemical	17.1738	1
	0.00195313	0.181066	ECmax	T5N15_pi										mGFPm3	0.125	chemical	35.26	1
	0.00390625	0.205287	ECmax	T5N15_pi										mGFPm3	0.25	chemical	70.2413	1
	0.0078125	0.341969	ECmax	T5N15_pi										mGFPm3	0.5	chemical	131.678	1
	0.015625	0.0366839	ECmax	T5N15_pi										mCherry	0.00097656	chemical	0.641587	1
	0.03125	0.269908	ECmax	T5N15_pi										mCherry	0.00195313	chemical	1.45402	1
	0.0625	0.48195	ECmax	T5N15_pi										mCherry	0.00390625	chemical	1.3478	1
	0.125	0.794489	ECmax	T5N15_pi										mCherry	0.0078125	chemical	0.626054	1
	0.25	1.60883	ECmax	T5N15_pi										mCherry	0.015625	chemical	1.67687	1
	0.5	3.07213	ECmax	T5N15_pi										mCherry	0.03125	chemical	2.43641	1
	1	5.37392	ECmax	T5N15_pi										mCherry	0.0625	chemical	5.29379	1
														mCherry	0.125	chemical	10.9759	1
														mCherry	0.25	chemical	23.8643	1
														mCherry	0.5	chemical	44.5418	1

## Sheet: Figure 4
Figure 4
Fig. 4b	ara_pc	well	time	normalised_value	calibrated_value	gain		Fig. 4d	ara_pc	well	time	normalised_value	calibrated_value	channel		Fig. 4d	ara_pc	well	time	normalised_value	calibrated_value	instrument		Fig. 4d	ara_pc	well	time	normalised_value	calibrated_value	gain
	0	B2	0	2.31141	3.48758e+10	60		top panel	0	B2	0	13.9835	599.761	620/20		middle panel	0	B2	0	13.9835	599.761	instrument 1		bottom panel	0	B2	0	53.1359	895.418	60
	0	B3	0	0.917406	1.37892e+10	60			0	B3	0	13.7446	589.044	620/20			0	B3	0	13.7446	589.044	instrument 1			0	B3	0	26.7465	448.988	60
	0	B4	0	1.56622	2.36923e+10	60			0	B4	0	14.9416	643.914	620/20			0	B4	0	14.9416	643.914	instrument 1			0	B4	0	31.5771	533.478	60
	0.3	B5	0	1.4084	2.1271e+10	60			0.3	B5	0	14.1099	605.46	620/20			0.3	B5	0	14.1099	605.46	instrument 1			0.3	B5	0	30.751	518.698	60
	0.3	B6	0	1.18372	1.78382e+10	60			0.3	B6	0	40.1164	1719.18	620/20			0.3	B6	0	40.1164	1719.18	instrument 1			0.3	B6	0	29.2276	491.911	60
	0.3	B7	0	1.42097	2.14637e+10	60			0.3	B7	0	36.4443	1566.91	620/20			0.3	B7	0	36.4443	1566.91	instrument 1			0.3	B7	0	30.8237	519.99	60
	0	B2	10	1.42412	2.15118e+10	60			0	B2	10	14.0391	602.265	620/20			0	B2	10	14.0391	602.265	instrument 1			0	B2	10	30.8417	520.31	60
	0	B3	10	1.04115	1.56679e+10	60			0	B3	10	13.8453	593.554	620/20			0	B3	10	13.8453	593.554	instrument 1			0	B3	10	28.0068	470.709	60
	0	B4	10	1.72309	2.61073e+10	60			0	B4	10	15.0522	649.296	620/20			0	B4	10	15.0522	649.296	instrument 1			0	B4	10	32.2223	545.259	60
	0.3	B5	10	0.581603	8.79929e+09	60			0.3	B5	10	14.2767	613.022	620/20			0.3	B5	10	14.2767	613.022	instrument 1			0.3	B5	10	11.6379	196.647	60
	0.3	B6	10	0.339969	5.13107e+09	60			0.3	B6	10	13.7545	589.489	620/20			0.3	B6	10	13.7545	589.489	instrument 1			0.3	B6	10	7.69595	129.725	60
	0.3	B7	10	1.60613	2.43058e+10	60			0.3	B7	10	14.6706	631.119	620/20			0.3	B7	10	14.6706	631.119	instrument 1			0.3	B7	10	31.7573	536.741	60
	0	B2	20	0.644736	9.76077e+09	60			0	B2	20	14.4684	621.779	620/20			0	B2	20	14.4684	621.779	instrument 1			0	B2	20	12.5131	211.572	60
	0	B3	20	0.244513	3.68692e+09	60			0	B3	20	14.3385	615.837	620/20			0	B3	20	14.3385	615.837	instrument 1			0	B3	20	5.83216	98.2158	60
	0	B4	20	0.930774	1.41341e+10	60			0	B4	20	-2.03834	-88.0889	620/20			0	B4	20	-2.03834	-88.0889	instrument 1			0	B4	20	15.8228	268.348	60
	0.3	B5	20	0.807922	1.22522e+10	60			0.3	B5	20	14.6946	632.24	620/20			0.3	B5	20	14.6946	632.24	instrument 1			0.3	B5	20	14.5244	246	60
	0.3	B6	20	0.550807	8.33076e+09	60			0.3	B6	20	14.1967	609.387	620/20			0.3	B6	20	14.1967	609.387	instrument 1			0.3	B6	20	11.1896	189.012	60
	0.3	B7	20	0.842907	1.27876e+10	60			0.3	B7	20	14.9731	645.432	620/20			0.3	B7	20	14.9731	645.432	instrument 1			0.3	B7	20	14.9121	252.661	60
	0	B2	30	0.874686	1.32742e+10	60			0	B2	30	14.792	636.802	620/20			0	B2	30	14.792	636.802	instrument 1			0	B2	30	15.2517	258.504	60
	0	B3	30	-0.526819	-7.96171e+09	60			0	B3	30	-6.35071	-273.252	620/20			0	B3	30	-6.35071	-273.252	instrument 1			0	B3	30	-11.1261	-187.792	60
	0	B4	30	1.15952	1.76542e+10	60			0	B4	30	15.2796	661.645	620/20			0	B4	30	15.2796	661.645	instrument 1			0	B4	30	17.7977	302.639	60
	0.3	B5	30	2.03905	3.10015e+10	60			0.3	B5	30	14.9882	646.164	620/20			0.3	B5	30	14.9882	646.164	instrument 1			0.3	B5	30	33.0211	560.708	60
	0.3	B6	30	1.7736	2.6887e+10	60			0.3	B6	30	14.5788	626.865	620/20			0.3	B6	30	14.5788	626.865	instrument 1			0.3	B6	30	32.3946	548.467	60
	0.3	B7	30	2.11418	3.21719e+10	60			0.3	B7	30	15.1789	655.725	620/20			0.3	B7	30	15.1789	655.725	instrument 1			0.3	B7	30	33.1117	562.739	60
	0	B2	40	0.11506	1.75091e+09	60			0	B2	40	-3.5061	-151.258	620/20			0	B2	40	-3.5061	-151.258	instrument 1			0	B2	40	1.80133	30.6143	60
	0	B3	40	0.695106	1.05288e+10	60			0	B3	40	-4.23161	-182.42	620/20			0	B3	40	-4.23161	-182.42	instrument 1			0	B3	40	13.1711	222.814	60
	0	B4	40	0.381694	5.828e+09	60			0	B4	40	0.556175	24.1355	620/20			0	B4	40	0.556175	24.1355	instrument 1			0	B4	40	5.30315	90.4334	60
	0.3	B5	40	6.27771	9.57212e+10	60			0.3	B5	40	32.846	1418.61	620/20			0.3	B5	40	32.846	1418.61	instrument 1			0.3	B5	40	91.4118	1556.69	60
	0.3	B6	40	4.0254	6.11921e+10	60			0.3	B6	40	14.8825	641.084	620/20			0.3	B6	40	14.8825	641.084	instrument 1			0.3	B6	40	65.5869	1113.51	60
	0.3	B7	40	7.36637	1.12452e+11	60			0.3	B7	40	31.3145	1355.74	620/20			0.3	B7	40	31.3145	1355.74	instrument 1			0.3	B7	40	103.062	1757.13	60
	0	B2	50	1.40063	2.13915e+10	60			0	B2	50	-1.68459	-72.8354	620/20			0	B2	50	-1.68459	-72.8354	instrument 1			0	B2	50	19.2924	329.075	60
	0	B3	50	0.959855	1.45804e+10	60			0	B3	50	-2.39314	-103.376	620/20			0	B3	50	-2.39314	-103.376	instrument 1			0	B3	50	16.1049	273.222	60
	0	B4	50	0.590465	9.04356e+09	60			0	B4	50	1.52725	66.4216	620/20			0	B4	50	1.52725	66.4216	instrument 1			0	B4	50	7.43659	127.207	60
	0.3	B5	50	15.5269	2.37573e+11	60			0.3	B5	50	63.7949	2761.36	620/20			0.3	B5	50	63.7949	2761.36	instrument 1			0.3	B5	50	201.648	3445.86	60
	0.3	B6	50	10.2655	1.56501e+11	60			0.3	B6	50	33.1387	1430.64	620/20			0.3	B6	50	33.1387	1430.64	instrument 1			0.3	B6	50	150.3	2559.11	60
	0.3	B7	50	17.6032	2.69667e+11	60			0.3	B7	50	59.3079	2573.89	620/20			0.3	B7	50	59.3079	2573.89	instrument 1			0.3	B7	50	220.316	3769.4	60
	0	B2	60	0.647174	9.92148e+09	60			0	B2	60	-0.156808	-6.79569	620/20			0	B2	60	-0.156808	-6.79569	instrument 1			0	B2	60	7.92377	135.668	60
	0	B3	60	0.184403	2.80846e+09	60			0	B3	60	-0.924269	-40.0057	620/20			0	B3	60	-0.924269	-40.0057	instrument 1			0	B3	60	2.79928	47.6145	60
	0	B4	60	0.786209	1.20845e+10	60			0	B4	60	2.30478	100.463	620/20			0	B4	60	2.30478	100.463	instrument 1			0	B4	60	8.93673	153.413	60
	0.3	B5	60	30.7471	4.72229e+11	60			0.3	B5	60	103.967	4511.16	620/20			0.3	B5	60	103.967	4511.16	instrument 1			0.3	B5	60	357.212	6127.27	60
	0.3	B6	60	20.493	3.13398e+11	60			0.3	B6	60	64.8806	2806.74	620/20			0.3	B6	60	64.8806	2806.74	instrument 1			0.3	B6	60	270.445	4619.14	60
	0.3	B7	60	33.8116	5.19987e+11	60			0.3	B7	60	109.564	4766.87	620/20			0.3	B7	60	109.564	4766.87	instrument 1			0.3	B7	60	378.736	6505.1	60
	0	B2	70	0.814956	1.25341e+10	60			0	B2	70	0.7686	33.3684	620/20			0	B2	70	0.7686	33.3684	instrument 1			0	B2	70	9.11074	156.496	60
	0	B3	70	0.428942	6.55371e+09	60			0	B3	70	0.267827	11.616	620/20			0	B3	70	0.267827	11.616	instrument 1			0	B3	70	5.83198	99.5167	60
	0	B4	70	0.936743	1.44509e+10	60			0	B4	70	2.9134	127.286	620/20			0	B4	70	2.9134	127.286	instrument 1			0	B4	70	9.6821	166.815	60
	0.3	B5	70	56.9035	8.77033e+11	60			0.3	B5	70	194.262	8446.42	620/20			0.3	B5	70	194.262	8446.42	instrument 1			0.3	B5	70	601.835	10359.7	60
	0.3	B6	70	38.6959	5.93738e+11	60			0.3	B6	70	138.364	5997.02	620/20			0.3	B6	70	138.364	5997.02	instrument 1			0.3	B6	70	462.04	7917.74	60
	0.3	B7	70	58.9631	9.10322e+11	60			0.3	B7	70	192.222	8380.01	620/20			0.3	B7	70	192.222	8380.01	instrument 1			0.3	B7	70	597.7	10306	60
	0	B2	80	0.969985	1.49787e+10	60			0	B2	80	1.55558	67.6587	620/20			0	B2	80	1.55558	67.6587	instrument 1			0	B2	80	9.78054	168.68	60
	0	B3	80	-0.345606	-5.29897e+09	60			0	B3	80	1.2176	52.9146	620/20			0	B3	80	1.2176	52.9146	instrument 1			0	B3	80	-4.21599	-72.194	60
	0	B4	80	1.04771	1.6226e+10	60			0	B4	80	3.31718	145.216	620/20			0	B4	80	3.31718	145.216	instrument 1			0	B4	80	9.8678	170.679	60
	0.3	B5	80	94.0197	1.4544e+12	60			0.3	B5	80	314.562	13701	620/20			0.3	B5	80	314.562	13701	instrument 1			0.3	B5	80	909.502	15713	60
	0.3	B6	80	64.8609	9.9861e+11	60			0.3	B6	80	243.491	10575.9	620/20			0.3	B6	80	243.491	10575.9	instrument 1			0.3	B6	80	705.201	12126	60
	0.3	B7	80	95.0637	1.47335e+12	60			0.3	B7	80	298.459	13041.8	620/20			0.3	B7	80	298.459	13041.8	instrument 1			0.3	B7	80	880.423	15239.6	60
	0	B2	90	0.0852744	1.32314e+09	60			0	B2	90	2.2057	96.1138	620/20			0	B2	90	2.2057	96.1138	instrument 1			0	B2	90	0.770146	13.346	60
	0	B3	90	0.842283	1.29623e+10	60			0	B3	90	1.88888	82.2297	620/20			0	B3	90	1.88888	82.2297	instrument 1			0	B3	90	9.26349	159.217	60
	0	B4	90	1.12239	1.74592e+10	60			0	B4	90	3.63413	159.414	620/20			0	B4	90	3.63413	159.414	instrument 1			0	B4	90	9.60744	166.909	60
	0.3	B5	90	142.102	2.20717e+12	60			0.3	B5	90	460.065	20072.4	620/20			0.3	B5	90	460.065	20072.4	instrument 1			0.3	B5	90	1255.04	21771.3	60
	0.3	B6	90	100.98	1.55983e+12	60			0.3	B6	90	367.593	15990.6	620/20			0.3	B6	90	367.593	15990.6	instrument 1			0.3	B6	90	1010.55	17433.9	60
	0.3	B7	90	143.126	2.22712e+12	60			0.3	B7	90	450.404	19721.2	620/20			0.3	B7	90	450.404	19721.2	instrument 1			0.3	B7	90	1216.8	21146.4	60
	0	B2	100	1.14576	1.78639e+10	60			0	B2	100	2.81089	122.754	620/20			0	B2	100	2.81089	122.754	instrument 1			0	B2	100	9.3608	162.999	60
	0	B3	100	0.990374	1.53039e+10	60			0	B3	100	2.47451	107.925	620/20			0	B3	100	2.47451	107.925	instrument 1			0	B3	100	9.82514	169.563	60
	0	B4	100	0.161933	2.53058e+09	60			0	B4	100	3.9058	171.727	620/20			0	B4	100	3.9058	171.727	instrument 1			0	B4	100	1.2651	22.0801	60
	0.3	B5	100	207.15	3.23133e+12	60			0.3	B5	100	649.671	28394	620/20			0.3	B5	100	649.671	28394	instrument 1			0.3	B5	100	1675.97	29198	60
	0.3	B6	100	148.069	2.29545e+12	60			0.3	B6	100	526.216	22933.5	620/20			0.3	B6	100	526.216	22933.5	instrument 1			0.3	B6	100	1363.43	23606.4	60
	0.3	B7	100	208.162	3.25315e+12	60			0.3	B7	100	616.461	27050.1	620/20			0.3	B7	100	616.461	27050.1	instrument 1			0.3	B7	100	1625	28362.6	60
	0	B2	110	0.175802	2.75525e+09	60			0	B2	110	3.3264	145.627	620/20			0	B2	110	3.3264	145.627	instrument 1			0	B2	110	1.30224	22.7939	60
	0	B3	110	0.0928405	1.44117e+09	60			0	B3	110	3.06156	133.849	620/20			0	B3	110	3.06156	133.849	instrument 1			0	B3	110	0.830416	14.3968	60
	0	B4	110	0.185007	2.90645e+09	60			0	B4	110	-5.311	-234.136	620/20			0	B4	110	-5.311	-234.136	instrument 1			0	B4	110	1.31397	23.0543	60
	0.3	B5	110	282.175	4.42202e+12	60			0.3	B5	110	868.863	38053.9	620/20			0.3	B5	110	868.863	38053.9	instrument 1			0.3	B5	110	2093.29	36637.2	60
	0.3	B6	110	209.13	3.25522e+12	60			0.3	B6	110	700.553	30593.4	620/20			0.3	B6	110	700.553	30593.4	instrument 1			0.3	B6	110	1766.3	30705.7	60
	0.3	B7	110	285.183	4.47744e+12	60			0.3	B7	110	802.934	35312.6	620/20			0.3	B7	110	802.934	35312.6	instrument 1			0.3	B7	110	2047.26	35898	60
	0	B2	120	1.19432	1.88068e+10	60			0	B2	120	3.70924	162.801	620/20			0	B2	120	3.70924	162.801	instrument 1			0	B2	120	8.15236	143.373	60
	0	B3	120	1.14746	1.78941e+10	60			0	B3	120	3.49985	153.381	620/20			0	B3	120	3.49985	153.381	instrument 1			0	B3	120	9.33657	162.611	60
	0	B4	120	0.207115	3.26998e+09	60			0	B4	120	-4.58866	-202.856	620/20			0	B4	120	-4.58866	-202.856	instrument 1			0	B4	120	1.35458	23.8852	60
	0.3	B5	120	378.193	5.95313e+12	60			0.3	B5	120	1105.94	48522.3	620/20			0.3	B5	120	1105.94	48522.3	instrument 1			0.3	B5	120	2597.48	45664.1	60
	0.3	B6	120	284.162	4.44088e+12	60			0.3	B6	120	903.507	39532.3	620/20			0.3	B6	120	903.507	39532.3	instrument 1			0.3	B6	120	2218.28	38717.8	60
	0.3	B7	120	377.202	5.94925e+12	60			0.3	B7	120	1034.86	45618.6	620/20			0.3	B7	120	1034.86	45618.6	instrument 1			0.3	B7	120	2507.99	44178	60
	0	B2	130	0.227944	3.6103e+09	60			0	B2	130	-5.75393	-253.288	620/20			0	B2	130	-5.75393	-253.288	instrument 1			0	B2	130	1.41888	25.0988	60
	0	B3	130	1.17538	1.84192e+10	60			0	B3	130	-6.32379	-277.901	620/20			0	B3	130	-6.32379	-277.901	instrument 1			0	B3	130	8.72266	152.663	60
	0	B4	130	1.24681	1.97922e+10	60			0	B4	130	-3.86568	-171.467	620/20			0	B4	130	-3.86568	-171.467	instrument 1			0	B4	130	7.50411	133.041	60
	0.3	B5	130	486.217	7.68962e+12	60			0.3	B5	130	1364.1	59970.5	620/20			0.3	B5	130	1364.1	59970.5	instrument 1			0.3	B5	130	3095.94	54683.7	60
	0.3	B6	130	372.181	5.84081e+12	60			0.3	B6	130	1143.98	50162.1	620/20			0.3	B6	130	1143.98	50162.1	instrument 1			0.3	B6	130	2692.09	47184.5	60
	0.3	B7	130	486.231	7.70435e+12	60			0.3	B7	130	1268.19	56057.2	620/20			0.3	B7	130	1268.19	56057.2	instrument 1			0.3	B7	130	3007.93	53229.4	60
	0	B2	140	0.280618	4.46949e+09	60			0	B2	140	-4.90017	-216.353	620/20			0	B2	140	-4.90017	-216.353	instrument 1			0	B2	140	1.60997	28.6386	60
	0	B3	140	1.19539	1.88282e+10	60			0	B3	140	-5.33755	-235.285	620/20			0	B3	140	-5.33755	-235.285	instrument 1			0	B3	140	8.12638	142.951	60
	0	B4	140	0.309564	4.94282e+09	60			0	B4	140	-3.23254	-143.884	620/20			0	B4	140	-3.23254	-143.884	instrument 1			0	B4	140	1.71598	30.6006	60
	0.3	B5	140	600.257	9.53899e+12	60			0.3	B5	140	1632.67	71949.2	620/20			0.3	B5	140	1632.67	71949.2	instrument 1			0.3	B5	140	3556.03	63113.4	60
	0.3	B6	140	470.198	7.41082e+12	60			0.3	B6	140	1409.15	61924.1	620/20			0.3	B6	140	1409.15	61924.1	instrument 1			0.3	B6	140	3162.06	55660.5	60
	0.3	B7	140	614.277	9.78099e+12	60			0.3	B7	140	1524.13	67558.4	620/20			0.3	B7	140	1524.13	67558.4	instrument 1			0.3	B7	140	3538.46	62925.2	60
	0	B2	150	1.3547	2.17095e+10	60			0	B2	150	4.37137	193.639	620/20			0	B2	150	4.37137	193.639	instrument 1			0	B2	150	7.15543	128.066	60
	0	B3	150	0.225113	3.56411e+09	60			0	B3	150	-4.5037	-199.171	620/20			0	B3	150	-4.5037	-199.171	instrument 1			0	B3	150	1.40938	24.9212	60
	0	B4	150	0.378882	6.08359e+09	60			0	B4	150	4.58465	204.837	620/20			0	B4	150	4.58465	204.837	instrument 1			0	B4	150	1.95174	35.0002	60
	0.3	B5	150	741.31	1.18372e+13	60			0.3	B5	150	1894.02	83678.1	620/20			0.3	B5	150	1894.02	83678.1	instrument 1			0.3	B5	150	4106.41	73232.1	60
	0.3	B6	150	592.221	9.37137e+12	60			0.3	B6	150	1678.35	73929.3	620/20			0.3	B6	150	1678.35	73929.3	instrument 1			0.3	B6	150	3738.18	66064.9	60
	0.3	B7	150	751.331	1.20178e+13	60			0.3	B7	150	1789.84	79563.4	620/20			0.3	B7	150	1789.84	79563.4	instrument 1			0.3	B7	150	4067.3	72658.9	60
	0	B2	160	0.423935	6.83439e+09	60			0	B2	160	4.48293	199.333	620/20			0	B2	160	4.48293	199.333	instrument 1			0	B2	160	2.07811	37.4163	60
	0	B3	160	1.27349	2.027e+10	60			0	B3	160	4.43592	196.892	620/20			0	B3	160	4.43592	196.892	instrument 1			0	B3	160	7.37402	131.085	60
	0	B4	160	1.44264	2.33055e+10	60			0	B4	160	-2.09573	-94.0107	620/20			0	B4	160	-2.09573	-94.0107	instrument 1			0	B4	160	6.89926	124.479	60
	0.3	B5	160	889.371	1.42709e+13	60			0.3	B5	160	2205.35	97696.8	620/20			0.3	B5	160	2205.35	97696.8	instrument 1			0.3	B5	160	4620.11	82796.5	60
	0.3	B6	160	715.26	1.13698e+13	60			0.3	B6	160	1943.09	85819.2	620/20			0.3	B6	160	1943.09	85819.2	instrument 1			0.3	B6	160	4219.82	74916.1	60
	0.3	B7	160	900.393	1.44743e+13	60			0.3	B7	160	2051.06	91490.1	620/20			0.3	B7	160	2051.06	91490.1	instrument 1			0.3	B7	160	4570.52	82058.2	60
	0	B2	170	1.46316	2.3718e+10	60			0	B2	170	4.56248	203.613	620/20			0	B2	170	4.56248	203.613	instrument 1			0	B2	170	6.7264	121.775	60
	0	B3	170	1.33583	2.13748e+10	60			0	B3	170	4.52157	201.389	620/20			0	B3	170	4.52157	201.389	instrument 1			0	B3	170	7.19637	128.604	60
	0	B4	170	1.46786	2.3853e+10	60			0	B4	170	4.72073	212.581	620/20			0	B4	170	4.72073	212.581	instrument 1			0	B4	170	6.56392	119.128	60
	0.3	B5	170	1049.43	16921074161335	60			0.3	B5	170	2503.44	111176	620/20			0.3	B5	170	2503.44	111176	instrument 1			0.3	B5	170	5133.55	92445.4	60
	0.3	B6	170	862.308	1.37664e+13	60			0.3	B6	170	2246.69	99457.4	620/20			0.3	B6	170	2246.69	99457.4	instrument 1			0.3	B6	170	4789.93	85404.2	60
	0.3	B7	170	1067.45	1.72544e+13	60			0.3	B7	170	2321.81	103873	620/20			0.3	B7	170	2321.81	103873	instrument 1			0.3	B7	170	5070.41	91534.8	60
	0	B2	180	1.45586	2.37454e+10	60			0	B2	180	4.6375	207.793	620/20			0	B2	180	4.6375	207.793	instrument 1			0	B2	180	6.25502	113.941	60
	0	B3	180	1.40338	2.25808e+10	60			0	B3	180	4.59304	205.302	620/20			0	B3	180	4.59304	205.302	instrument 1			0	B3	180	7.04333	126.57	60
	0	B4	180	1.43877	2.35142e+10	60			0	B4	180	4.77322	215.805	620/20			0	B4	180	4.77322	215.805	instrument 1			0	B4	180	6.05162	110.459	60
	0.3	B5	180	1218.46	19739551355491	60			0.3	B5	180	2744.35	122209	620/20			0.3	B5	180	2744.35	122209	instrument 1			0.3	B5	180	5639.72	102041	60
	0.3	B6	180	1013.36	1.62489e+13	60			0.3	B6	180	2500.36	110991	620/20			0.3	B6	180	2500.36	110991	instrument 1			0.3	B6	180	5312.51	95137.2	60
	0.3	B7	180	1241.47	2.01678e+13	60			0.3	B7	180	2552.78	114637	620/20			0.3	B7	180	2552.78	114637	instrument 1			0.3	B7	180	5570.87	101073	60
	0	B2	190	1.37234	2.2531e+10	60			0	B2	190	4.70706	211.778	620/20			0	B2	190	4.70706	211.778	instrument 1			0	B2	190	5.50973	101.028	60
	0	B3	190	1.45809	2.36094e+10	60			0	B3	190	-2.03161	-91.1803	620/20			0	B3	190	-2.03161	-91.1803	instrument 1			0	B3	190	6.78892	122.77	60
	0	B4	190	1.34619	2.21311e+10	60			0	B4	190	4.80255	218.021	620/20			0	B4	190	4.80255	218.021	instrument 1			0	B4	190	5.33408	97.9371	60
	0.3	B5	190	1395.46	2.27266e+13	60			0.3	B5	190	3010.4	134450	620/20			0.3	B5	190	3010.4	134450	instrument 1			0.3	B5	190	6091.73	110802	60
	0.3	B6	190	1173.42	1.89007e+13	60			0.3	B6	190	2756.25	122729	620/20			0.3	B6	190	2756.25	122729	instrument 1			0.3	B6	190	5812.58	104565	60
	0.3	B7	190	1427.45	2.33105e+13	60			0.3	B7	190	2788.05	125712	620/20			0.3	B7	190	2788.05	125712	instrument 1			0.3	B7	190	6054.27	110419	60
	0	B2	200	1.23875	2.04566e+10	60			0	B2	200	4.76266	215.127	620/20			0	B2	200	4.76266	215.127	instrument 1			0	B2	200	4.69979	86.6802	60
	0	B3	200	1.46502	2.38497e+10	60			0	B3	200	4.73036	213.152	620/20			0	B3	200	4.73036	213.152	instrument 1			0	B3	200	6.42341	116.788	60
	0	B4	200	1.23661	2.04229e+10	60			0	B4	200	-0.55679	-25.3761	620/20			0	B4	200	-0.55679	-25.3761	instrument 1			0	B4	200	4.68812	86.4721	60
	0.3	B5	200	1604.42	2.62577e+13	60			0.3	B5	200	3281.96	146996	620/20			0.3	B5	200	3281.96	146996	instrument 1			0.3	B5	200	6652.52	121595	60
	0.3	B6	200	1351.45	2.18579e+13	60			0.3	B6	200	3054.49	136381	620/20			0.3	B6	200	3054.49	136381	instrument 1			0.3	B6	200	6375.52	115164	60
	0.3	B7	200	1647.39	2.70132e+13	60			0.3	B7	200	3039.3	137498	620/20			0.3	B7	200	3039.3	137498	instrument 1			0.3	B7	200	6697.41	122652	60
	0	B2	210	2.11449	3.50728e+10	60			0	B2	210	4.79829	217.607	620/20			0	B2	210	4.79829	217.607	instrument 1			0	B2	210	7.70096	142.66	60
	0	B3	210	1.42423	2.33059e+10	60			0	B3	210	-1.15504	-52.2496	620/20			0	B3	210	-1.15504	-52.2496	instrument 1			0	B3	210	5.91273	108.06	60
	0	B4	210	2.12615	3.52521e+10	60			0	B4	210	4.75108	217.32	620/20			0	B4	210	4.75108	217.32	instrument 1			0	B4	210	7.77174	143.913	60
	0.3	B5	210	1806.35	29692447340487	60			0.3	B5	210	3491.25	156847	620/20			0.3	B5	210	3491.25	156847	instrument 1			0.3	B5	210	7165.92	131555	60
	0.3	B6	210	1542.47	2.50476e+13	60			0.3	B6	210	3270.64	146520	620/20			0.3	B6	210	3270.64	146520	instrument 1			0.3	B6	210	6951.97	126081	60
	0.3	B7	210	1853.3	3.05256e+13	60			0.3	B7	210	3231.6	146820	620/20			0.3	B7	210	3231.6	146820	instrument 1			0.3	B7	210	7209.2	132616	60
	0	B2	220	0.976277	1.62717e+10	60			0	B2	220	-0.656187	-29.8617	620/20			0	B2	220	-0.656187	-29.8617	instrument 1			0	B2	220	3.40581	63.3975	60
	0	B3	220	2.33185	3.83611e+10	60			0	B3	220	-0.799156	-36.2981	620/20			0	B3	220	-0.799156	-36.2981	instrument 1			0	B3	220	9.17872	168.641	60
	0	B4	220	2.00946	3.34518e+10	60			0	B4	220	4.66373	214.112	620/20			0	B4	220	4.66373	214.112	instrument 1			0	B4	220	7.0843	131.713	60
	0.3	B5	220	2023.23	3.34206e+13	60			0.3	B5	220	3760.81	169495	620/20			0.3	B5	220	3760.81	169495	instrument 1			0.3	B5	220	7656.51	141251	60
	0.3	B6	220	1729.46	2.82022e+13	60			0.3	B6	220	3509.2	157695	620/20			0.3	B6	220	3509.2	157695	instrument 1			0.3	B6	220	7446.53	135618	60
	0.3	B7	220	2071.18	3.42744e+13	60			0.3	B7	220	3427	156293	620/20			0.3	B7	220	3427	156293	instrument 1			0.3	B7	220	7706.72	142434	60
	0	B2	230	0.866837	1.4514e+10	60			0	B2	230	4.7761	218.109	620/20			0	B2	230	4.7761	218.109	instrument 1			0	B2	230	2.90739	54.368	60
	0	B3	230	1.2108	2.00157e+10	60			0	B3	230	4.79664	218.583	620/20			0	B3	230	4.79664	218.583	instrument 1			0	B3	230	4.5493	83.9914	60
	0	B4	230	1.89631	3.17069e+10	60			0	B4	230	4.53849	209.112	620/20			0	B4	230	4.53849	209.112	instrument 1			0	B4	230	6.43581	120.182	60
	0.3	B5	230	2237.1	3.71196e+13	60			0.3	B5	230	3989.67	180263	620/20			0.3	B5	230	3989.67	180263	instrument 1			0.3	B5	230	8121.63	150505	60
	0.3	B6	230	1930.41	3.16255e+13	60			0.3	B6	230	3749.44	168979	620/20			0.3	B6	230	3749.44	168979	instrument 1			0.3	B6	230	7919.62	144905	60
	0.3	B7	230	2298.05	3.82055e+13	60			0.3	B7	230	3648.95	166996	620/20			0.3	B7	230	3648.95	166996	instrument 1			0.3	B7	230	8197.06	152201	60
	0	B2	240	1.81285	3.04608e+10	60			0	B2	240	4.70983	215.857	620/20			0	B2	240	4.70983	215.857	instrument 1			0	B2	240	5.90456	110.805	60
	0	B3	240	2.09287	3.47399e+10	60			0	B3	240	-0.357659	-16.36	620/20			0	B3	240	-0.357659	-16.36	instrument 1			0	B3	240	7.57122	140.36	60
	0	B4	240	1.83257	3.07445e+10	60			0	B4	240	4.36829	202.048	620/20			0	B4	240	4.36829	202.048	instrument 1			0	B4	240	6.04558	113.276	60
	0.3	B5	240	2476.99	4.12689e+13	60			0.3	B5	240	4218.36	191191	620/20			0.3	B5	240	4218.36	191191	instrument 1			0.3	B5	240	8669.13	161312	60
	0.3	B6	240	2151.34	3.53797e+13	60			0.3	B6	240	3963.05	179216	620/20			0.3	B6	240	3963.05	179216	instrument 1			0.3	B6	240	8495.76	156041	60
	0.3	B7	240	2510.94	4.19131e+13	60			0.3	B7	240	3880.97	178217	620/20			0.3	B7	240	3880.97	178217	instrument 1			0.3	B7	240	8645.73	161178	60
	0	B2	250	0.792889	1.33711e+10	60			0	B2	250	-0.169941	-7.81771	620/20			0	B2	250	-0.169941	-7.81771	instrument 1			0	B2	250	2.50775	47.2316	60
	0	B3	250	0.970611	1.61806e+10	60			0	B3	250	4.6595	213.948	620/20			0	B3	250	4.6595	213.948	instrument 1			0	B3	250	3.37986	62.9275	60
	0	B4	250	1.80296	3.03278e+10	60			0	B4	250	4.22136	195.836	620/20			0	B4	250	4.22136	195.836	instrument 1			0	B4	250	5.82023	109.342	60
	0.3	B5	250	2714.87	4.54428e+13	60			0.3	B5	250	4438.78	201773	620/20			0.3	B5	250	4438.78	201773	instrument 1			0.3	B5	250	9129.46	170668	60
	0.3	B6	250	2357.24	3.89288e+13	60			0.3	B6	250	4182.36	189620	620/20			0.3	B6	250	4182.36	189620	instrument 1			0.3	B6	250	8939.94	164890	60
	0.3	B7	250	2767.85	46383025834749	60			0.3	B7	250	4073.98	187778	620/20			0.3	B7	250	4073.98	187778	instrument 1			0.3	B7	250	9217.72	172517	60
	0	B2	260	0.799802	1.35214e+10	60			0	B2	260	4.47337	206.433	620/20			0	B2	260	4.47337	206.433	instrument 1			0	B2	260	2.4802	46.8292	60
	0	B3	260	0.882978	1.47726e+10	60			0	B3	260	-0.148358	-6.833	620/20			0	B3	260	-0.148358	-6.833	instrument 1			0	B3	260	2.98127	55.7059	60
	0	B4	260	2.79313	4.70897e+10	60			0	B4	260	4.07458	189.581	620/20			0	B4	260	4.07458	189.581	instrument 1			0	B4	260	8.85372	166.707	60
	0.3	B5	260	2970.81	4.99347e+13	60			0.3	B5	260	4694.27	213905	620/20			0.3	B5	260	4694.27	213905	instrument 1			0.3	B5	260	9649.4	181142	60
	0.3	B6	260	2594.11	43033363858061	60			0.3	B6	260	4436.36	201708	620/20			0.3	B6	260	4436.36	201708	instrument 1			0.3	B6	260	9437.42	174848	60
	0.3	B7	260	3019.8	5.07944e+13	60			0.3	B7	260	4296.33	198706	620/20			0.3	B7	260	4296.33	198706	instrument 1			0.3	B7	260	9751.52	183190	60
	0	B2	270	1.8287	3.1011e+10	60			0	B2	270	4.33224	200.531	620/20			0	B2	270	4.33224	200.531	instrument 1			0	B2	270	5.53733	104.873	60
	0	B3	270	1.82201	3.05908e+10	60			0	B3	270	-0.117445	-5.42552	620/20			0	B3	270	-0.117445	-5.42552	instrument 1			0	B3	270	5.97282	111.998	60
	0	B4	270	1.80071	3.04471e+10	60			0	B4	270	3.94068	183.871	620/20			0	B4	270	3.94068	183.871	instrument 1			0	B4	270	5.57754	105.326	60
	0.3	B5	270	3228.79	5.44989e+13	60			0.3	B5	270	4913.96	224494	620/20			0.3	B5	270	4913.96	224494	instrument 1			0.3	B5	270	10139.1	191134	60
	0.3	B6	270	2848.99	4.74598e+13	60			0.3	B6	270	4645.74	211713	620/20			0.3	B6	270	4645.74	211713	instrument 1			0.3	B6	270	9984.2	185754	60
	0.3	B7	270	3281.8	5.54571e+13	60			0.3	B7	270	4484.44	207988	620/20			0.3	B7	270	4484.44	207988	instrument 1			0.3	B7	270	10212.5	192739	60
	0	B2	280	1.85533	3.15215e+10	60			0	B2	280	4.19185	194.581	620/20			0	B2	280	4.19185	194.581	instrument 1			0	B2	280	5.5383	105.088	60
	0	B3	280	1.79703	3.02572e+10	60			0	B3	280	-0.113382	-5.25434	620/20			0	B3	280	-0.113382	-5.25434	instrument 1			0	B3	280	5.75604	108.24	60
	0	B4	280	2.81659	4.77135e+10	60			0	B4	280	3.82544	179.003	620/20			0	B4	280	3.82544	179.003	instrument 1			0	B4	280	8.59764	162.663	60
	0.3	B5	280	3489.82	5.91204e+13	60			0.3	B5	280	5138.06	235400	620/20			0.3	B5	280	5138.06	235400	instrument 1			0.3	B5	280	10649.4	201490	60
	0.3	B6	280	3063.89	5.12323e+13	60			0.3	B6	280	4861.35	222242	620/20			0.3	B6	280	4861.35	222242	instrument 1			0.3	B6	280	10393.1	194092	60
	0.3	B7	280	3512.82	5.95501e+13	60			0.3	B7	280	4652.29	216644	620/20			0.3	B7	280	4652.29	216644	instrument 1			0.3	B7	280	10664.3	201907	60
	0	B2	290	1.89379	3.22471e+10	60			0	B2	290	-0.132735	-6.17773	620/20			0	B2	290	-0.132735	-6.17773	instrument 1			0	B2	290	5.55851	105.708	60
	0	B3	290	1.7935	3.02718e+10	60			0	B3	290	4.14403	192.544	620/20			0	B3	290	4.14403	192.544	instrument 1			0	B3	290	5.63284	106.184	60
	0	B4	290	2.85533	4.85111e+10	60			0	B4	290	3.75849	176.249	620/20			0	B4	290	3.75849	176.249	instrument 1			0	B4	290	8.52337	161.729	60
	0.3	B5	290	3772.87	6.4163e+13	60			0.3	B5	290	5364.98	246331	620/20			0.3	B5	290	5364.98	246331	instrument 1			0.3	B5	290	11178.9	212326	60
	0.3	B6	290	3358.82	56387699694688	60			0.3	B6	290	5034.05	230686	620/20			0.3	B6	290	5034.05	230686	instrument 1			0.3	B6	290	11019.8	206614	60
	0.3	B7	290	3778.87	6.42778e+13	60			0.3	B7	290	4848.46	226266	620/20			0.3	B7	290	4848.46	226266	instrument 1			0.3	B7	290	11180.1	212391	60
	0	B2	300	1.91886	3.27175e+10	60			0	B2	300	3.92074	183.023	620/20			0	B2	300	3.92074	183.023	instrument 1			0	B2	300	5.57688	106.198	60
	0	B3	300	0.80493	1.36183e+10	60			0	B3	300	-0.13898	-6.47621	620/20			0	B3	300	-0.13898	-6.47621	instrument 1			0	B3	300	2.48148	46.8886	60
	0	B4	300	2.89578	4.93142e+10	60			0	B4	300	3.70871	174.362	620/20			0	B4	300	3.70871	174.362	instrument 1			0	B4	300	8.49264	161.525	60
	0.3	B5	300	4038.94	6.89361e+13	60			0.3	B5	300	5592	257454	620/20			0.3	B5	300	5592	257454	instrument 1			0.3	B5	300	11650.5	222083	60
	0.3	B6	300	3575.79	6.02777e+13	60			0.3	B6	300	5283.27	242668	620/20			0.3	B6	300	5283.27	242668	instrument 1			0.3	B6	300	11345.4	213597	60
	0.3	B7	300	4045.94	6.90719e+13	60			0.3	B7	300	5011.2	234634	620/20			0.3	B7	300	5011.2	234634	instrument 1			0.3	B7	300	11650.5	222136	60
	0	B2	310	1.98197	3.39008e+10	60			0	B2	310	3.83711	179.491	620/20			0	B2	310	3.83711	179.491	instrument 1			0	B2	310	5.62821	107.516	60
	0	B3	310	1.8381	3.11925e+10	60			0	B3	310	-0.146439	-6.83907	620/20			0	B3	310	-0.146439	-6.83907	instrument 1			0	B3	310	5.53562	104.915	60
	0	B4	310	3.95439	6.75453e+10	60			0	B4	310	3.69747	174.213	620/20			0	B4	310	3.69747	174.213	instrument 1			0	B4	310	11.342	216.37	60
	0.3	B5	310	4297.03	7.3695e+13	60			0.3	B5	310	5783.51	266990	620/20			0.3	B5	310	5783.51	266990	instrument 1			0.3	B5	310	11971.1	229295	60
	0.3	B6	310	3860.82	6.53964e+13	60			0.3	B6	310	5467.47	251747	620/20			0.3	B6	310	5467.47	251747	instrument 1			0.3	B6	310	11794.2	223117	60
	0.3	B7	310	4288.03	7.35262e+13	60			0.3	B7	310	5197.14	243903	620/20			0.3	B7	310	5197.14	243903	instrument 1			0.3	B7	310	11962.7	229089	60
	0	B2	320	2.01045	3.4437e+10	60			0	B2	320	-0.132095	-6.19273	620/20			0	B2	320	-0.132095	-6.19273	instrument 1			0	B2	320	5.65049	108.096	60
	0	B3	320	1.8688	3.17765e+10	60			0	B3	320	-0.141679	-6.63401	620/20			0	B3	320	-0.141679	-6.63401	instrument 1			0	B3	320	5.54375	105.278	60
	0	B4	320	3.99414	6.83596e+10	60			0	B4	320	3.71341	175.292	620/20			0	B4	320	3.71341	175.292	instrument 1			0	B4	320	11.2924	215.852	60
	0.3	B5	320	4599.1	7.91487e+13	60			0.3	B5	320	5988.71	277066	620/20			0.3	B5	320	5988.71	277066	instrument 1			0.3	B5	320	12504.3	240338	60
	0.3	B6	320	4112.88	6.99645e+13	60			0.3	B6	320	5724.69	264123	620/20			0.3	B6	320	5724.69	264123	instrument 1			0.3	B6	320	12161.1	231045	60
	0.3	B7	320	4548.08	7.82189e+13	60			0.3	B7	320	5400.71	253933	620/20			0.3	B7	320	5400.71	253933	instrument 1			0.3	B7	320	12423.1	238618	60
	0	B2	330	2.03154	3.48362e+10	60			0	B2	330	-0.0912519	-4.28888	620/20			0	B2	330	-0.0912519	-4.28888	instrument 1			0	B2	330	5.66559	108.503	60
	0	B3	330	0.911301	1.5532e+10	60			0	B3	330	3.73245	175.223	620/20			0	B3	330	3.73245	175.223	instrument 1			0	B3	330	2.65627	50.5626	60
	0	B4	330	4.03154	6.91315e+10	60			0	B4	330	3.77378	178.588	620/20			0	B4	330	3.77378	178.588	instrument 1			0	B4	330	11.2432	215.322	60
	0.3	B5	330	4869.14	8.40668e+13	60			0.3	B5	330	6200.83	287827	620/20			0.3	B5	330	6200.83	287827	instrument 1			0.3	B5	330	12947.3	249656	60
	0.3	B6	330	4348.95	7.42506e+13	60			0.3	B6	330	5892.43	272771	620/20			0.3	B6	330	5892.43	272771	instrument 1			0.3	B6	330	12515.9	238653	60
	0.3	B7	330	4780.13	82488348314439	60			0.3	B7	330	5599.11	263953	620/20			0.3	B7	330	5599.11	263953	instrument 1			0.3	B7	330	12754.7	245818	60
	0	B2	340	2.07864	3.57364e+10	60			0	B2	340	-0.047533	-2.23773	620/20			0	B2	340	-0.047533	-2.23773	instrument 1			0	B2	340	5.69179	109.288	60
	0	B3	340	1.95793	3.34495e+10	60			0	B3	340	-0.0781586	-3.67551	620/20			0	B3	340	-0.0781586	-3.67551	instrument 1			0	B3	340	5.6085	107.012	60
	0	B4	340	4.07121	6.99629e+10	60			0	B4	340	3.7976	179.836	620/20			0	B4	340	3.7976	179.836	instrument 1			0	B4	340	11.1816	214.604	60
	0.3	B5	340	5124.18	8.88191e+13	60			0.3	B5	340	6409.07	297862	620/20			0.3	B5	340	6409.07	297862	instrument 1			0.3	B5	340	13268.2	256853	60
	0.3	B6	340	4663.02	7.99138e+13	60			0.3	B6	340	6137.01	284654	620/20			0.3	B6	340	6137.01	284654	instrument 1			0.3	B6	340	13058	249933	60
	0.3	B7	340	5038.17	8.72096e+13	60			0.3	B7	340	5779.62	273071	620/20			0.3	B7	340	5779.62	273071	instrument 1			0.3	B7	340	13164.8	254505	60
	0	B2	350	2.09057	3.5967e+10	60			0	B2	350	0.0259045	1.22191	620/20			0	B2	350	0.0259045	1.22191	instrument 1			0	B2	350	5.69598	109.446	60
	0	B3	350	1.98414	3.39415e+10	60			0	B3	350	-0.0145388	-0.685106	620/20			0	B3	350	-0.0145388	-0.685106	instrument 1			0	B3	350	5.62996	107.561	60
	0	B4	350	4.0975	7.05254e+10	60			0	B4	350	3.90626	185.417	620/20			0	B4	350	3.90626	185.417	instrument 1			0	B4	350	11.1307	213.964	60
	0.3	B5	350	5411.19	93918645553108	60			0.3	B5	350	6525.85	304258	620/20			0.3	B5	350	6525.85	304258	instrument 1			0.3	B5	350	13888.2	269213	60
	0.3	B6	350	4888.05	8.39222e+13	60			0.3	B6	350	6222.65	289514	620/20			0.3	B6	350	6222.65	289514	instrument 1			0.3	B6	350	13513.2	259113	60
	0.3	B7	350	5267.18	9.12951e+13	60			0.3	B7	350	5831.55	276484	620/20			0.3	B7	350	5831.55	276484	instrument 1			0.3	B7	350	13641.1	264065	60
	0	B2	360	2.11134	3.63726e+10	60			0	B2	360	3.72719	176.079	620/20			0	B2	360	3.72719	176.079	instrument 1			0	B2	360	5.69977	109.664	60
	0	B3	360	2.01601	3.45422e+10	60			0	B3	360	0.0570643	2.69355	620/20			0	B3	360	0.0570643	2.69355	instrument 1			0	B3	360	5.65462	108.206	60
	0	B4	360	4.13217	7.12915e+10	60			0	B4	360	3.95848	188.068	620/20			0	B4	360	3.95848	188.068	instrument 1			0	B4	360	11.0419	212.763	60
	0.3	B5	360	5754.2	100151075970642	60			0.3	B5	360	6737.38	314639	620/20			0.3	B5	360	6737.38	314639	instrument 1			0.3	B5	360	14500.6	281869	60
	0.3	B6	360	5226.11	9.00034e+13	60			0.3	B6	360	6377.62	297347	620/20			0.3	B6	360	6377.62	297347	instrument 1			0.3	B6	360	14138.9	271950	60
	0.3	B7	360	5555.2	96530267884456	60			0.3	B7	360	5920.77	281465	620/20			0.3	B7	360	5920.77	281465	instrument 1			0.3	B7	360	14148.9	274585	60
	0	B2	370	3.13784	5.41602e+10	60			0	B2	370	0.19139	9.0557	620/20			0	B2	370	0.19139	9.0557	instrument 1			0	B2	370	8.35977	161.152	60
	0	B3	370	2.03135	3.48326e+10	60			0	B3	370	3.75721	177.71	620/20			0	B3	370	3.75721	177.71	instrument 1			0	B3	370	5.66546	108.5	60
	0	B4	370	4.15093	7.17247e+10	60			0	B4	370	7.47693	355.911	620/20			0	B4	370	7.47693	355.911	instrument 1			0	B4	370	10.9769	211.834	60
	0.3	B5	370	6007.22	104883517306123	60			0.3	B5	370	6848.83	320888	620/20			0.3	B5	370	6848.83	320888	instrument 1			0.3	B5	370	14834.5	289266	60
	0.3	B6	370	5464.15	9.44271e+13	60			0.3	B6	370	6515.96	304556	620/20			0.3	B6	370	6515.96	304556	instrument 1			0.3	B6	370	14438.2	278663	60
	0.3	B7	370	5768.21	100473471542956	60			0.3	B7	370	6092.34	290210	620/20			0.3	B7	370	6092.34	290210	instrument 1			0.3	B7	370	14462.1	281341	60
	0	B2	380	2.16238	3.74042e+10	60			0	B2	380	3.81953	180.973	620/20			0	B2	380	3.81953	180.973	instrument 1			0	B2	380	5.67703	109.673	60
	0	B3	380	2.06291	3.54341e+10	60			0	B3	380	3.79422	179.659	620/20			0	B3	380	3.79422	179.659	instrument 1			0	B3	380	5.68452	109.05	60
	0	B4	380	4.16949	7.21758e+10	60			0	B4	380	4.13442	196.942	620/20			0	B4	380	4.13442	196.942	instrument 1			0	B4	380	10.8921	210.577	60
	0.3	B5	380	6285.23	110014913600447	60			0.3	B5	380	7055.54	331181	620/20			0.3	B5	380	7055.54	331181	instrument 1			0.3	B5	380	15273.9	298588	60
	0.3	B6	380	5741.18	9.95254e+13	60			0.3	B6	380	6680.97	312869	620/20			0.3	B6	380	6680.97	312869	instrument 1			0.3	B6	380	14854.3	287591	60
	0.3	B7	380	5953.22	103898554419732	60			0.3	B7	380	6217.47	296663	620/20			0.3	B7	380	6217.47	296663	instrument 1			0.3	B7	380	14739.3	287294	60
	0	B2	390	2.17357	3.76427e+10	60			0	B2	390	0.394103	18.6989	620/20			0	B2	390	0.394103	18.6989	instrument 1			0	B2	390	5.66071	109.489	60
	0	B3	390	2.07647	3.56944e+10	60			0	B3	390	3.88216	184.189	620/20			0	B3	390	3.88216	184.189	instrument 1			0	B3	390	5.6909	109.256	60
	0	B4	390	4.17289	7.2262e+10	60			0	B4	390	4.22191	201.34	620/20			0	B4	390	4.22191	201.34	instrument 1			0	B4	390	10.8733	210.293	60
	0.3	B5	390	6605.23	115828891785206	60			0.3	B5	390	7180.2	337950	620/20			0.3	B5	390	7180.2	337950	instrument 1			0.3	B5	390	15867.5	310762	60
	0.3	B6	390	6010.2	104446732062725	60			0.3	B6	390	6805.54	319520	620/20			0.3	B6	390	6805.54	319520	instrument 1			0.3	B6	390	15298	296915	60
	0.3	B7	390	6193.22	108286564409394	60			0.3	B7	390	6314.55	301520	620/20			0.3	B7	390	6314.55	301520	instrument 1			0.3	B7	390	15154.4	295929	60
	0	B2	400	2.1852	3.78999e+10	60			0	B2	400	3.97662	188.987	620/20			0	B2	400	3.97662	188.987	instrument 1			0	B2	400	5.63521	109.156	60
	0	B3	400	3.10811	5.35327e+10	60			0	B3	400	3.92495	186.368	620/20			0	B3	400	3.92495	186.368	instrument 1			0	B3	400	8.40314	161.643	60
	0	B4	400	5.18602	8.99563e+10	60			0	B4	400	4.34179	207.362	620/20			0	B4	400	4.34179	207.362	instrument 1			0	B4	400	13.3634	258.885	60
	0.3	B5	400	6914.25	121695535746781	60			0.3	B5	400	7257.08	342391	620/20			0.3	B5	400	7257.08	342391	instrument 1			0.3	B5	400	16235.4	319142	60
	0.3	B6	400	6297.21	109845967512931	60			0.3	B6	400	6922.37	325828	620/20			0.3	B6	400	6922.37	325828	instrument 1			0.3	B6	400	15642.3	304739	60
	0.3	B7	400	6412.23	112535328032696	60			0.3	B7	400	6384.14	305679	620/20			0.3	B7	400	6384.14	305679	instrument 1			0.3	B7	400	15326.5	300410	60
	0	B2	410	2.20631	3.84127e+10	60			0	B2	410	0.616865	29.3416	620/20			0	B2	410	0.616865	29.3416	instrument 1			0	B2	410	5.54836	107.886	60
	0	B3	410	2.12167	3.65765e+10	60			0	B3	410	3.97112	188.709	620/20			0	B3	410	3.97112	188.709	instrument 1			0	B3	410	5.69958	109.739	60
	0	B4	410	5.1955	9.02563e+10	60			0	B4	410	4.39478	210.024	620/20			0	B4	410	4.39478	210.024	instrument 1			0	B4	410	13.2555	257.181	60
	0.3	B5	410	7173.26	126669573824468	60			0.3	B5	410	7460.19	352421	620/20			0.3	B5	410	7460.19	352421	instrument 1			0.3	B5	410	16511.1	325630	60
	0.3	B6	410	6539.22	114348395024629	60			0.3	B6	410	7120.72	335752	620/20			0.3	B6	410	7120.72	335752	instrument 1			0.3	B6	410	15990.3	312285	60
	0.3	B7	410	6611.25	116348017057284	60			0.3	B7	410	6408.87	307822	620/20			0.3	B7	410	6408.87	307822	instrument 1			0.3	B7	410	15535.8	305351	60
	0	B2	420	2.21603	3.86824e+10	60			0	B2	420	0.788868	37.5877	620/20			0	B2	420	0.788868	37.5877	instrument 1			0	B2	420	5.48014	106.837	60
	0	B3	420	3.11105	5.35938e+10	60			0	B3	420	4.10751	195.589	620/20			0	B3	420	4.10751	195.589	instrument 1			0	B3	420	8.39972	161.608	60
	0	B4	420	5.18265	8.98561e+10	60			0	B4	420	7.79364	373.168	620/20			0	B4	420	7.79364	373.168	instrument 1			0	B4	420	13.3962	259.399	60
	0.3	B5	420	7428.28	131535172830690	60			0.3	B5	420	7492.61	355146	620/20			0.3	B5	420	7492.61	355146	instrument 1			0.3	B5	420	16818.4	332606	60
	0.3	B6	420	6787.23	119075390765737	60			0.3	B6	420	7059.87	334140	620/20			0.3	B6	420	7059.87	334140	instrument 1			0.3	B6	420	16257.8	318554	60
	0.3	B7	420	6797.26	119879562291478	60			0.3	B7	420	6453.49	310496	620/20			0.3	B7	420	6453.49	310496	instrument 1			0.3	B7	420	15764.5	310515	60
	0	B2	430	2.2116	3.85567e+10	60			0	B2	430	4.27044	203.778	620/20			0	B2	430	4.27044	203.778	instrument 1			0	B2	430	5.5135	107.352	60
	0	B3	430	3.12043	5.37899e+10	60			0	B3	430	4.18855	199.664	620/20			0	B3	430	4.18855	199.664	instrument 1			0	B3	430	8.38768	161.481	60
	0	B4	430	5.17507	8.96394e+10	60			0	B4	430	7.87378	377.487	620/20			0	B4	430	7.87378	377.487	instrument 1			0	B4	430	13.4618	260.423	60
	0.3	B5	430	7689.3	136523226309702	60			0.3	B5	430	7580.29	360138	620/20			0.3	B5	430	7580.29	360138	instrument 1			0.3	B5	430	17135.9	339796	60
	0.3	B6	430	7087.24	124651929458031	60			0.3	B6	430	7147.49	339129	620/20			0.3	B6	430	7147.49	339129	instrument 1			0.3	B6	430	16714.2	328321	60
	0.3	B7	430	6982.27	123474890543002	60			0.3	B7	430	6479.77	312343	620/20			0.3	B7	430	6479.77	312343	instrument 1			0.3	B7	430	15933.1	314683	60
	0	B2	440	2.21474	3.86453e+10	60			0	B2	440	4.35515	208.033	620/20			0	B2	440	4.35515	208.033	instrument 1			0	B2	440	5.49019	106.992	60
	0	B3	440	3.12249	5.38334e+10	60			0	B3	440	4.27286	203.9	620/20			0	B3	440	4.27286	203.9	instrument 1			0	B3	440	8.38478	161.448	60
	0	B4	440	5.17944	8.97631e+10	60			0	B4	440	7.95522	381.887	620/20			0	B4	440	7.95522	381.887	instrument 1			0	B4	440	13.4252	259.852	60
	0.3	B5	440	7876.31	140092360794242	60			0.3	B5	440	7646.71	364029	620/20			0.3	B5	440	7646.71	364029	instrument 1			0.3	B5	440	17371.7	345084	60
	0.3	B6	440	7271.26	128265030684882	60			0.3	B6	440	7151.65	340271	620/20			0.3	B6	440	7151.65	340271	instrument 1			0.3	B6	440	16843.3	331831	60
	0.3	B7	440	7158.29	126881198816172	60			0.3	B7	440	6520.47	314910	620/20			0.3	B7	440	6520.47	314910	instrument 1			0.3	B7	440	16111.4	318942	60
	0	B2	450	2.2172	3.87163e+10	60			0	B2	450	1.23005	58.8447	620/20			0	B2	450	1.23005	58.8447	instrument 1			0	B2	450	5.47086	106.693	60
	0	B3	450	3.10752	5.35204e+10	60			0	B3	450	4.36858	208.708	620/20			0	B3	450	4.36858	208.708	instrument 1			0	B3	450	8.40381	161.649	60
	0	B4	450	5.17011	8.95031e+10	60			0	B4	450	8.03308	386.113	620/20			0	B4	450	8.03308	386.113	instrument 1			0	B4	450	13.4999	261.011	60
	0.3	B5	450	8162.32	145453906177751	60			0.3	B5	450	7756.07	369838	620/20			0.3	B5	450	7756.07	369838	instrument 1			0.3	B5	450	17807.1	354402	60
	0.3	B6	450	7540.27	133334950721102	60			0.3	B6	450	7225.88	344776	620/20			0.3	B6	450	7225.88	344776	instrument 1			0.3	B6	450	17212.3	339928	60
	0.3	B7	450	7276.3	129212561449786	60			0.3	B7	450	6505.2	314842	620/20			0.3	B7	450	6505.2	314842	instrument 1			0.3	B7	450	16199.2	321278	60
	0	B2	460	2.22544	3.89565e+10	60			0	B2	460	4.58995	219.841	620/20			0	B2	460	4.58995	219.841	instrument 1			0	B2	460	5.40549	105.679	60
	0	B3	460	3.12787	5.39472e+10	60			0	B3	460	4.47459	214.035	620/20			0	B3	460	4.47459	214.035	instrument 1			0	B3	460	8.37673	161.356	60
	0	B4	460	5.17499	8.96371e+10	60			0	B4	460	8.14077	392.017	620/20			0	B4	460	8.14077	392.017	instrument 1			0	B4	460	13.4625	260.433	60
	0.3	B5	460	8468.33	151263396466138	60			0.3	B5	460	7765.82	371084	620/20			0.3	B5	460	7765.82	371084	instrument 1			0.3	B5	460	18227.1	363619	60
	0.3	B6	460	7777.29	137889822593003	60			0.3	B6	460	7326.99	350448	620/20			0.3	B6	460	7326.99	350448	instrument 1			0.3	B6	460	17477.1	346070	60
	0.3	B7	460	7494.31	133419525284911	60			0.3	B7	460	6498.21	314950	620/20			0.3	B7	460	6498.21	314950	instrument 1			0.3	B7	460	16442.1	326916	60
	0	B2	470	2.22564	3.89622e+10	60			0	B2	470	4.70256	225.521	620/20			0	B2	470	4.70256	225.521	instrument 1			0	B2	470	5.404	105.656	60
	0	B3	470	3.12654	5.3919e+10	60			0	B3	470	4.59347	220.018	620/20			0	B3	470	4.59347	220.018	instrument 1			0	B3	470	8.37878	161.38	60
	0	B4	470	5.17742	8.97053e+10	60			0	B4	470	8.18923	394.709	620/20			0	B4	470	8.18923	394.709	instrument 1			0	B4	470	13.4426	260.123	60
	0.3	B5	470	8615.34	154154293083862	60			0.3	B5	470	7912.13	378255	620/20			0.3	B5	470	7912.13	378255	instrument 1			0.3	B5	470	18363.7	366974	60
	0.3	B6	470	8054.31	143222968902713	60			0.3	B6	470	7378.32	353156	620/20			0.3	B6	470	7378.32	353156	instrument 1			0.3	B6	470	17789.7	353302	60
	0.3	B7	470	7571.32	135038681798313	60			0.3	B7	470	6520.92	316361	620/20			0.3	B7	470	6520.92	316361	instrument 1			0.3	B7	470	16436.2	327400	60
	0	B2	480	2.24009	3.9366e+10	60			0	B2	480	1.67473	80.4302	620/20			0	B2	480	1.67473	80.4302	instrument 1			0	B2	480	5.31048	104.227	60
	0	B3	480	3.09248	5.32105e+10	60			0	B3	480	4.75248	228.044	620/20			0	B3	480	4.75248	228.044	instrument 1			0	B3	480	8.41891	161.785	60
	0	B4	480	5.19224	9.015e+10	60			0	B4	480	5.26486	254.272	620/20			0	B4	480	5.26486	254.272	instrument 1			0	B4	480	13.2955	257.815	60
	0.3	B5	480	8841.36	158639207323436	60			0.3	B5	480	7828.12	375298	620/20			0.3	B5	480	7828.12	375298	instrument 1			0.3	B5	480	18553.8	371806	60
	0.3	B6	480	8192.32	146074385726808	60			0.3	B6	480	7270.34	349040	620/20			0.3	B6	480	7270.34	349040	instrument 1			0.3	B6	480	17812.3	354714	60
	0.3	B7	480	7726.34	138193847819733	60			0.3	B7	480	6396.22	311376	620/20			0.3	B7	480	6396.22	311376	instrument 1			0.3	B7	480	16504.9	329699	60
	0	B2	490	3.2485	5.71934e+10	60			0	B2	490	1.85732	89.3477	620/20			0	B2	490	1.85732	89.3477	instrument 1			0	B2	490	7.61352	149.706	60
	0	B3	490	3.15868	5.46182e+10	60			0	B3	490	1.74085	83.6553	620/20			0	B3	490	1.74085	83.6553	instrument 1			0	B3	490	8.31287	160.537	60
	0	B4	490	5.19789	9.03373e+10	60			0	B4	490	8.35039	404.039	620/20			0	B4	490	8.35039	404.039	instrument 1			0	B4	490	13.2237	256.675	60
	0.3	B5	490	9100.37	163609635934220	60			0.3	B5	490	7788.76	374255	620/20			0.3	B5	490	7788.76	374255	instrument 1			0.3	B5	490	18889.3	379277	60
	0.3	B6	490	8435.34	150758099107903	60			0.3	B6	490	7233.17	348109	620/20			0.3	B6	490	7233.17	348109	instrument 1			0.3	B6	490	18098.7	361257	60
	0.3	B7	490	7857.35	140768147043684	60			0.3	B7	490	6363.22	310584	620/20			0.3	B7	490	6363.22	310584	instrument 1			0.3	B7	490	16630.2	332749	60
	0	B2	500	2.26831	4.00857e+10	60			0	B2	500	2.00809	96.7401	620/20			0	B2	500	2.00809	96.7401	instrument 1			0	B2	500	5.19718	102.576	60
	0	B3	500	3.17898	5.50906e+10	60			0	B3	500	1.90156	91.5139	620/20			0	B3	500	1.90156	91.5139	instrument 1			0	B3	500	8.24318	159.542	60
	0	B4	500	6.20631	1.08054e+11	60			0	B4	500	5.42668	262.858	620/20			0	B4	500	5.42668	262.858	instrument 1			0	B4	500	15.6075	303.482	60
	0.3	B5	500	9350.39	168577113127406	60			0.3	B5	500	7792.78	374766	620/20			0.3	B5	500	7792.78	374766	instrument 1			0.3	B5	500	19111.7	384821	60
	0.3	B6	500	8704.36	156052958206672	60			0.3	B6	500	7311.45	352119	620/20			0.3	B6	500	7311.45	352119	instrument 1			0.3	B6	500	18350.1	367421	60
	0.3	B7	500	8020.37	144093987370338	60			0.3	B7	500	6350.25	310212	620/20			0.3	B7	500	6350.25	310212	instrument 1			0.3	B7	500	16710.8	335306	60
	0	B2	510	2.26744	4.00642e+10	60			0	B2	510	2.17033	104.73	620/20			0	B2	510	2.17033	104.73	instrument 1			0	B2	510	5.19995	102.615	60
	0	B3	510	3.18373	5.5207e+10	60			0	B3	510	5.13476	247.527	620/20			0	B3	510	5.13476	247.527	instrument 1			0	B3	510	8.22137	159.219	60
	0	B4	510	6.2129	1.08353e+11	60			0	B4	510	5.49613	266.707	620/20			0	B4	510	5.49613	266.707	instrument 1			0	B4	510	15.4531	300.991	60
	0.3	B5	510	9511.39	171563423806603	60			0.3	B5	510	7807.13	376456	620/20			0.3	B5	510	7807.13	376456	instrument 1			0.3	B5	510	19389.2	390600	60
	0.3	B6	510	8868.36	159155162659325	60			0.3	B6	510	7258.27	350612	620/20			0.3	B6	510	7258.27	350612	instrument 1			0.3	B6	510	18590	372605	60
	0.3	B7	510	8056.38	144887943861764	60			0.3	B7	510	6318.1	309417	620/20			0.3	B7	510	6318.1	309417	instrument 1			0.3	B7	510	16692	335267	60
	0	B2	520	3.27839	5.80356e+10	60			0	B2	520	2.30417	111.358	620/20			0	B2	520	2.30417	111.358	instrument 1			0	B2	520	7.43484	146.993	60
	0	B3	520	3.19086	5.53887e+10	60			0	B3	520	5.23164	252.541	620/20			0	B3	520	5.23164	252.541	instrument 1			0	B3	520	8.18273	158.637	60
	0	B4	520	6.21386	1.08399e+11	60			0	B4	520	8.41446	409.005	620/20			0	B4	520	8.41446	409.005	instrument 1			0	B4	520	15.4286	300.596	60
	0.3	B5	520	9601.4	173485647276439	60			0.3	B5	520	7821.51	377231	620/20			0.3	B5	520	7821.51	377231	instrument 1			0.3	B5	520	19390.9	391307	60
	0.3	B6	520	9062.38	163072080014669	60			0.3	B6	520	7228.64	349807	620/20			0.3	B6	520	7228.64	349807	instrument 1			0.3	B6	520	18718.1	376176	60
	0.3	B7	520	8181.39	147451523148910	60			0.3	B7	520	6325.65	310059	620/20			0.3	B7	520	6325.65	310059	instrument 1			0.3	B7	520	16753.1	337217	60
	0	B2	530	2.25318	3.97073e+10	60			0	B2	530	2.42045	117.152	620/20			0	B2	530	2.42045	117.152	instrument 1			0	B2	530	5.25033	103.336	60
	0	B3	530	3.19277	5.54392e+10	60			0	B3	530	2.33886	113.083	620/20			0	B3	530	2.33886	113.083	instrument 1			0	B3	530	8.17089	158.456	60
	0	B4	530	6.21833	1.0862e+11	60			0	B4	530	8.40017	408.963	620/20			0	B4	530	8.40017	408.963	instrument 1			0	B4	530	15.3104	298.685	60
	0.3	B5	530	9798.41	177317011605271	60			0.3	B5	530	7972.79	384478	620/20			0.3	B5	530	7972.79	384478	instrument 1			0.3	B5	530	19626.3	396665	60
	0.3	B6	530	9221.39	166220190662640	60			0.3	B6	530	7271.71	352207	620/20			0.3	B6	530	7271.71	352207	instrument 1			0.3	B6	530	18867.3	379829	60
	0.3	B7	530	8293.39	149599148829205	60			0.3	B7	530	6433.56	314989	620/20			0.3	B7	530	6433.56	314989	instrument 1			0.3	B7	530	16902.9	340525	60
	0	B2	540	2.26182	3.99249e+10	60			0	B2	540	5.46845	265.15	620/20			0	B2	540	5.46845	265.15	instrument 1			0	B2	540	5.21849	102.878	60
	0	B3	540	3.19941	5.56207e+10	60			0	B3	540	2.47355	119.813	620/20			0	B3	540	2.47355	119.813	instrument 1			0	B3	540	8.12395	157.734	60
	0	B4	540	5.20895	9.07487e+10	60			0	B4	540	8.36132	407.81	620/20			0	B4	540	8.36132	407.81	instrument 1			0	B4	540	13.0444	253.808	60
	0.3	B5	540	9942.42	180109581561756	60			0.3	B5	540	7856.75	379454	620/20			0.3	B5	540	7856.75	379454	instrument 1			0.3	B5	540	19804.6	400685	60
	0.3	B6	540	9363.4	169114004054797	60			0.3	B6	540	7232.78	350821	620/20			0.3	B6	540	7232.78	350821	instrument 1			0.3	B6	540	18953.3	382316	60
	0.3	B7	540	8350.4	150823688637427	60			0.3	B7	540	6342.31	310682	620/20			0.3	B7	540	6342.31	310682	instrument 1			0.3	B7	540	16899.4	340898	60
	0	B2	550	2.26	3.98794e+10	60			0	B2	550	2.62336	127.404	620/20			0	B2	550	2.62336	127.404	instrument 1			0	B2	550	5.22483	102.968	60
	0	B3	550	3.19784	5.55767e+10	60			0	B3	550	2.56315	124.334	620/20			0	B3	550	2.56315	124.334	instrument 1			0	B3	550	8.13597	157.92	60
	0	B4	550	5.20063	9.04331e+10	60			0	B4	550	8.30208	405.635	620/20			0	B4	550	8.30208	405.635	instrument 1			0	B4	550	13.1845	256.051	60
	0.3	B5	550	10022.4	181723242388900	60			0.3	B5	550	7784.73	376717	620/20			0.3	B5	550	7784.73	376717	instrument 1			0.3	B5	550	19868	402331	60
	0.3	B6	550	9537.41	172426042773422	60			0.3	B6	550	7146	347103	620/20			0.3	B6	550	7146	347103	instrument 1			0.3	B6	550	19203.5	387743	60
	0.3	B7	550	8493.41	153672342004446	60			0.3	B7	550	6259.51	307188	620/20			0.3	B7	550	6259.51	307188	instrument 1			0.3	B7	550	17029.4	344115	60
	0	B2	560	2.28982	4.0612e+10	60			0	B2	560	2.67649	130.153	620/20			0	B2	560	2.67649	130.153	instrument 1			0	B2	560	5.13527	101.72	60
	0	B3	560	3.21128	5.598e+10	60			0	B3	560	2.65245	128.903	620/20			0	B3	560	2.65245	128.903	instrument 1			0	B3	560	8.01018	155.951	60
	0	B4	560	6.22362	1.08886e+11	60			0	B4	560	5.4912	268.727	620/20			0	B4	560	5.4912	268.727	instrument 1			0	B4	560	15.1685	296.39	60
	0.3	B5	560	10232.4	186095094978398	60			0.3	B5	560	7720.6	373835	620/20			0.3	B5	560	7720.6	373835	instrument 1			0.3	B5	560	19961.9	405460	60
	0.3	B6	560	9671.43	175427737308730	60			0.3	B6	560	7161.69	347933	620/20			0.3	B6	560	7161.69	347933	instrument 1			0.3	B6	560	19132.4	387586	60
	0.3	B7	560	8627.43	156496708519461	60			0.3	B7	560	6299.02	309248	620/20			0.3	B7	560	6299.02	309248	instrument 1			0.3	B7	560	17063.7	345692	60
	0	B2	570	2.29465	4.07299e+10	60			0	B2	570	2.72554	132.763	620/20			0	B2	570	2.72554	132.763	instrument 1			0	B2	570	5.12228	101.543	60
	0	B3	570	3.21655	5.61559e+10	60			0	B3	570	2.69273	131.006	620/20			0	B3	570	2.69273	131.006	instrument 1			0	B3	570	7.94653	154.943	60
	0	B4	570	6.21484	1.08447e+11	60			0	B4	570	8.16321	400.024	620/20			0	B4	570	8.16321	400.024	instrument 1			0	B4	570	15.4033	300.187	60
	0.3	B5	570	10378.4	188860945090793	60			0.3	B5	570	7776.04	376849	620/20			0.3	B5	570	7776.04	376849	instrument 1			0.3	B5	570	20184.7	410225	60
	0.3	B6	570	9779.43	177471085131258	60			0.3	B6	570	7091.62	344993	620/20			0.3	B6	570	7091.62	344993	instrument 1			0.3	B6	570	19297.4	391114	60
	0.3	B7	570	8671.43	157393122895638	60			0.3	B7	570	6207.26	305245	620/20			0.3	B7	570	6207.26	305245	instrument 1			0.3	B7	570	17094.1	346524	60
	0	B2	580	2.27095	4.01509e+10	60			0	B2	580	2.7478	134.021	620/20			0	B2	580	2.7478	134.021	instrument 1			0	B2	580	5.18897	102.461	60
	0	B3	580	3.22709	5.65177e+10	60			0	B3	580	2.74055	133.599	620/20			0	B3	580	2.74055	133.599	instrument 1			0	B3	580	7.81472	152.854	60
	0	B4	580	5.22603	9.14979e+10	60			0	B4	580	8.06218	395.767	620/20			0	B4	580	8.06218	395.767	instrument 1			0	B4	580	12.6799	247.94	60
	0.3	B5	580	10485.5	191260247427068	60			0.3	B5	580	7714.47	373998	620/20			0.3	B5	580	7714.47	373998	instrument 1			0.3	B5	580	20143	410349	60
	0.3	B6	580	9893.45	179939821055096	60			0.3	B6	580	7101.13	345564	620/20			0.3	B6	580	7101.13	345564	instrument 1			0.3	B6	580	19294.9	391934	60
	0.3	B7	580	8744.45	159024312011839	60			0.3	B7	580	6224.97	306390	620/20			0.3	B7	580	6224.97	306390	instrument 1			0.3	B7	580	17064	346580	60
	0	B2	590	1.30603	2.32249e+10	60			0	B2	590	2.75844	134.766	620/20			0	B2	590	2.75844	134.766	instrument 1			0	B2	590	2.88402	57.2784	60
	0	B3	590	2.22408	3.89169e+10	60			0	B3	590	2.75496	134.47	620/20			0	B3	590	2.75496	134.47	instrument 1			0	B3	590	5.41599	105.842	60
	0	B4	590	6.22709	1.09058e+11	60			0	B4	590	5.32014	261.519	620/20			0	B4	590	5.32014	261.519	instrument 1			0	B4	590	15.0795	294.953	60
	0.3	B5	590	10597.5	193754758627989	60			0.3	B5	590	7686.35	372913	620/20			0.3	B5	590	7686.35	372913	instrument 1			0.3	B5	590	20114.8	410730	60
	0.3	B6	590	9997.46	182250671893285	60			0.3	B6	590	7062.89	344188	620/20			0.3	B6	590	7062.89	344188	instrument 1			0.3	B6	590	19264.8	392225	60
	0.3	B7	590	8811.46	160618328952820	60			0.3	B7	590	6212.23	305894	620/20			0.3	B7	590	6212.23	305894	instrument 1			0.3	B7	590	16985.9	345803	60
	0	B2	600	2.30719	4.10363e+10	60			0	B2	600	2.75337	134.7	620/20			0	B2	600	2.75337	134.7	instrument 1			0	B2	600	5.08921	101.094	60
	0	B3	600	2.21884	3.8764e+10	60			0	B3	600	2.75792	134.807	620/20			0	B3	600	2.75792	134.807	instrument 1			0	B3	600	5.45773	106.489	60
	0	B4	600	6.26314	1.10581e+11	60			0	B4	600	5.26715	259.211	620/20			0	B4	600	5.26715	259.211	instrument 1			0	B4	600	14.4295	284.533	60
	0.3	B5	600	10719.5	196072292762879	60			0.3	B5	600	7729.91	374989	620/20			0.3	B5	600	7729.91	374989	instrument 1			0.3	B5	600	20300.1	414699	60
	0.3	B6	600	10137.5	184926263421355	60			0.3	B6	600	7100.7	346119	620/20			0.3	B6	600	7100.7	346119	instrument 1			0.3	B6	600	19467	396607	60
	0.3	B7	600	8932.46	162866259093302	60			0.3	B7	600	6209.39	306081	620/20			0.3	B7	600	6209.39	306081	instrument 1			0.3	B7	600	17196	350170	60
	0	B2	610	2.33479	4.17137e+10	60			0	B2	610	2.73823	134.136	620/20			0	B2	610	2.73823	134.136	instrument 1			0	B2	610	5.01917	100.151	60
	0	B3	610	3.26426	5.76448e+10	60			0	B3	610	2.74746	134.494	620/20			0	B3	610	2.74746	134.494	instrument 1			0	B3	610	7.51137	148.145	60
	0	B4	610	6.30982	1.12276e+11	60			0	B4	610	7.81369	385.068	620/20			0	B4	610	7.81369	385.068	instrument 1			0	B4	610	13.8838	275.91	60
	0.3	B5	610	10852.5	198668321632118	60			0.3	B5	610	7711.11	374353	620/20			0.3	B5	610	7711.11	374353	instrument 1			0.3	B5	610	20465.8	418426	60
	0.3	B6	610	10295.5	187970390446732	60			0.3	B6	610	7031.86	343230	620/20			0.3	B6	610	7031.86	343230	instrument 1			0.3	B6	610	19682.6	401344	60
	0.3	B7	610	9007.47	164472903639514	60			0.3	B7	610	6182.96	304704	620/20			0.3	B7	610	6182.96	304704	instrument 1			0.3	B7	610	17210.4	350972	60
	0	B2	620	2.32318	4.14281e+10	60			0	B2	620	2.71603	133.215	620/20			0	B2	620	2.71603	133.215	instrument 1			0	B2	620	5.0482	100.54	60
	0	B3	620	2.2624	3.99393e+10	60			0	B3	620	2.72515	133.6	620/20			0	B3	620	2.72515	133.6	instrument 1			0	B3	620	5.21651	102.85	60
	0	B4	620	6.28889	1.11522e+11	60			0	B4	620	7.73368	381.599	620/20			0	B4	620	7.73368	381.599	instrument 1			0	B4	620	14.1165	279.579	60
	0.3	B5	620	10975.5	201226134944398	60			0.3	B5	620	7619.51	370299	620/20			0.3	B5	620	7619.51	370299	instrument 1			0.3	B5	620	20538	420542	60
	0.3	B6	620	10496.5	191996902237334	60			0.3	B6	620	7038.27	343556	620/20			0.3	B6	620	7038.27	343556	instrument 1			0.3	B6	620	19875.9	406041	60
	0.3	B7	620	9096.48	166241068460593	60			0.3	B7	620	6161	303917	620/20			0.3	B7	620	6161	303917	instrument 1			0.3	B7	620	17303.5	353176	60
	0	B2	630	2.345	4.19654e+10	60			0	B2	630	2.68015	131.659	620/20			0	B2	630	2.68015	131.659	instrument 1			0	B2	630	4.99414	99.8162	60
	0	B3	630	2.24864	3.95909e+10	60			0	B3	630	2.69919	132.491	620/20			0	B3	630	2.69919	132.491	instrument 1			0	B3	630	5.26922	103.613	60
	0	B4	630	6.28206	1.11276e+11	60			0	B4	630	7.65651	378.257	620/20			0	B4	630	7.65651	378.257	instrument 1			0	B4	630	14.1951	280.821	60
	0.3	B5	630	10976.5	201500510176457	60			0.3	B5	630	7696.49	373816	620/20			0.3	B5	630	7696.49	373816	instrument 1			0.3	B5	630	20408.1	418414	60
	0.3	B6	630	10618.5	194447491134173	60			0.3	B6	630	7033.18	343304	620/20			0.3	B6	630	7033.18	343304	instrument 1			0.3	B6	630	19991.5	408862	60
	0.3	B7	630	9191.48	168166840210829	60			0.3	B7	630	6252.96	307755	620/20			0.3	B7	630	6252.96	307755	instrument 1			0.3	B7	630	17383.4	355207	60
	0	B2	640	2.36099	4.23608e+10	60			0	B2	640	2.63906	129.836	620/20			0	B2	640	2.63906	129.836	instrument 1			0	B2	640	4.95589	99.308	60
	0	B3	640	2.25664	3.97949e+10	60			0	B3	640	2.65549	130.568	620/20			0	B3	640	2.65549	130.568	instrument 1			0	B3	640	5.23703	103.144	60
	0	B4	640	6.28287	1.11305e+11	60			0	B4	640	7.56053	374.121	620/20			0	B4	640	7.56053	374.121	instrument 1			0	B4	640	14.1857	280.673	60
	0.3	B5	640	11221.5	206259804121100	60			0.3	B5	640	7644.54	371712	620/20			0.3	B5	640	7644.54	371712	instrument 1			0.3	B5	640	20730.7	425567	60
	0.3	B6	640	10669.5	195666392827813	60			0.3	B6	640	7048.2	344317	620/20			0.3	B6	640	7048.2	344317	instrument 1			0.3	B6	640	19939.3	408388	60
	0.3	B7	640	9291.49	170244648836918	60			0.3	B7	640	6183.42	304934	620/20			0.3	B7	640	6183.42	304934	instrument 1			0.3	B7	640	17442.3	356929	60
	0	B2	650	2.36735	4.25185e+10	60			0	B2	650	2.59804	127.997	620/20			0	B2	650	2.59804	127.997	instrument 1			0	B2	650	4.94098	99.1108	60
	0	B3	650	2.2579	3.98267e+10	60			0	B3	650	2.60957	128.515	620/20			0	B3	650	2.60957	128.515	instrument 1			0	B3	650	5.23237	103.076	60
	0	B4	650	6.29664	1.11801e+11	60			0	B4	650	7.47853	370.622	620/20			0	B4	650	7.47853	370.622	instrument 1			0	B4	650	14.0292	278.201	60
	0.3	B5	650	11250.5	207038099435252	60			0.3	B5	650	7567.07	368537	620/20			0.3	B5	650	7567.07	368537	instrument 1			0.3	B5	650	20661.2	424643	60
	0.3	B6	650	10783.5	198043187706707	60			0.3	B6	650	6991.95	341957	620/20			0.3	B6	650	6991.95	341957	instrument 1			0.3	B6	650	20005.6	410339	60
	0.3	B7	650	9359.5	171682046802072	60			0.3	B7	650	6162.04	303750	620/20			0.3	B7	650	6162.04	303750	instrument 1			0.3	B7	650	17470.7	357910	60
	0	B2	660	2.3716	4.26243e+10	60			0	B2	660	-0.0301369	-1.48608	620/20			0	B2	660	-0.0301369	-1.48608	instrument 1			0	B2	660	4.93108	98.9803	60
	0	B3	660	2.26527	4.00107e+10	60			0	B3	660	2.57955	127.165	620/20			0	B3	660	2.57955	127.165	instrument 1			0	B3	660	5.20693	102.714	60
	0	B4	660	5.30743	9.44027e+10	60			0	B4	660	4.92798	244.467	620/20			0	B4	660	4.92798	244.467	instrument 1			0	B4	660	11.7046	232.512	60
	0.3	B5	660	11245.5	207145599443579	60			0.3	B5	660	7597.69	369956	620/20			0.3	B5	660	7597.69	369956	instrument 1			0.3	B5	660	20552.9	422825	60
	0.3	B6	660	10791.5	198352434461265	60			0.3	B6	660	6988.6	341606	620/20			0.3	B6	660	6988.6	341606	instrument 1			0.3	B6	660	19938.1	409290	60
	0.3	B7	660	9443.5	173288317502146	60			0.3	B7	660	6265.91	308318	620/20			0.3	B7	660	6265.91	308318	instrument 1			0.3	B7	660	17593.9	360569	60
	0	B2	670	1.37855	2.4804e+10	60			0	B2	670	-0.0446844	-2.20614	620/20			0	B2	670	-0.0446844	-2.20614	instrument 1			0	B2	670	2.84868	57.2448	60
	0	B3	670	2.27651	4.02872e+10	60			0	B3	670	2.54563	125.638	620/20			0	B3	670	2.54563	125.638	instrument 1			0	B3	670	5.17242	102.231	60
	0	B4	670	5.31507	9.46562e+10	60			0	B4	670	7.37384	366.25	620/20			0	B4	670	7.37384	366.25	instrument 1			0	B4	670	11.6374	231.465	60
	0.3	B5	670	11334.5	208982241654581	60			0.3	B5	670	7528.49	366899	620/20			0.3	B5	670	7528.49	366899	instrument 1			0.3	B5	670	20618.5	424576	60
	0.3	B6	670	10927.5	201101466353677	60			0.3	B6	670	6948.15	339851	620/20			0.3	B6	670	6948.15	339851	instrument 1			0.3	B6	670	20064.3	412391	60
	0.3	B7	670	9463.51	173762497210792	60			0.3	B7	670	6247.18	307130	620/20			0.3	B7	670	6247.18	307130	instrument 1			0.3	B7	670	17576.3	360431	60
	0	B2	680	1.3887	2.50275e+10	60			0	B2	680	2.50447	123.79	620/20			0	B2	680	2.50447	123.79	instrument 1			0	B2	680	2.84409	57.246	60
	0	B3	680	2.29419	4.07185e+10	60			0	B3	680	2.50962	124.021	620/20			0	B3	680	2.50962	124.021	instrument 1			0	B3	680	5.12352	101.56	60
	0	B4	680	6.32196	1.12714e+11	60			0	B4	680	4.86849	242.058	620/20			0	B4	680	4.86849	242.058	instrument 1			0	B4	680	13.7531	273.853	60
	0.3	B5	680	11461.5	211428379672087	60			0.3	B5	680	7530.79	367015	620/20			0.3	B5	680	7530.79	367015	instrument 1			0.3	B5	680	20798.5	428493	60
	0.3	B6	680	11052.5	203622233739598	60			0.3	B6	680	6993.85	341903	620/20			0.3	B6	680	6993.85	341903	instrument 1			0.3	B6	680	20184.5	415311	60
	0.3	B7	680	9534.51	175159624064182	60			0.3	B7	680	6301	309369	620/20			0.3	B7	680	6301	309369	instrument 1			0.3	B7	680	17660.6	362353	60
	0	B2	690	1.37598	2.47476e+10	60			0	B2	690	2.47428	122.447	620/20			0	B2	690	2.47428	122.447	instrument 1			0	B2	690	2.84985	57.2447	60
	0	B3	690	2.30014	4.08637e+10	60			0	B3	690	2.48165	122.773	620/20			0	B3	690	2.48165	122.773	instrument 1			0	B3	690	5.10772	101.345	60
	0	B4	690	6.32207	1.12718e+11	60			0	B4	690	4.8557	241.573	620/20			0	B4	690	4.8557	241.573	instrument 1			0	B4	690	13.7519	273.834	60
	0.3	B5	690	11538.5	213141127546913	60			0.3	B5	690	7552.2	367990	620/20			0.3	B5	690	7552.2	367990	instrument 1			0.3	B5	690	20796.7	429045	60
	0.3	B6	690	11189.5	206391954080324	60			0.3	B6	690	7031.8	343667	620/20			0.3	B6	690	7031.8	343667	instrument 1			0.3	B6	690	20314.1	418476	60
	0.3	B7	690	9718.51	178622040408904	60			0.3	B7	690	6312.69	309668	620/20			0.3	B7	690	6312.69	309668	instrument 1			0.3	B7	690	17959.8	368662	60
	0	B2	700	1.37907	2.48156e+10	60			0	B2	700	2.45098	121.423	620/20			0	B2	700	2.45098	121.423	instrument 1			0	B2	700	2.84844	57.2448	60
	0	B3	700	2.30813	4.10591e+10	60			0	B3	700	2.45253	121.491	620/20			0	B3	700	2.45253	121.491	instrument 1			0	B3	700	5.08678	101.061	60
	0	B4	700	6.3156	1.12484e+11	60			0	B4	700	4.82999	240.69	620/20			0	B4	700	4.82999	240.69	instrument 1			0	B4	700	13.8212	274.925	60
	0.3	B5	700	11714.5	216552467575679	60			0.3	B5	700	7510.31	366174	620/20			0.3	B5	700	7510.31	366174	instrument 1			0.3	B5	700	21037.2	434326	60
	0.3	B6	700	11353.5	209625990218127	60			0.3	B6	700	7030.42	343475	620/20			0.3	B6	700	7030.42	343475	instrument 1			0.3	B6	700	20510.4	422941	60
	0.3	B7	700	9756.52	179500193402875	60			0.3	B7	700	6339.47	310773	620/20			0.3	B7	700	6339.47	310773	instrument 1			0.3	B7	700	17939.7	368619	60
	0	B2	710	2.41221	4.36379e+10	60			0	B2	710	2.43126	120.578	620/20			0	B2	710	2.43126	120.578	instrument 1			0	B2	710	4.8404	97.7959	60
	0	B3	710	2.32423	4.14539e+10	60			0	B3	710	2.43508	120.74	620/20			0	B3	710	2.43508	120.74	instrument 1			0	B3	710	5.04555	100.505	60
	0	B4	710	6.3345	1.13168e+11	60			0	B4	710	7.22266	360.467	620/20			0	B4	710	7.22266	360.467	instrument 1			0	B4	710	13.6211	271.778	60
	0.3	B5	710	11869.6	219802569309077	60			0.3	B5	710	7511.22	365907	620/20			0.3	B5	710	7511.22	365907	instrument 1			0.3	B5	710	21133.4	437077	60
	0.3	B6	710	11434.5	211345554674180	60			0.3	B6	710	7011.38	342428	620/20			0.3	B6	710	7011.38	342428	instrument 1			0.3	B6	710	20549.1	424188	60
	0.3	B7	710	9933.52	182864068425703	60			0.3	B7	710	6297.72	308753	620/20			0.3	B7	710	6297.72	308753	instrument 1			0.3	B7	710	18211.6	374425	60
	0	B2	720	2.41069	4.35999e+10	60			0	B2	720	2.41875	120.062	620/20			0	B2	720	2.41875	120.062	instrument 1			0	B2	720	4.84367	97.8383	60
	0	B3	720	2.31875	4.13193e+10	60			0	B3	720	2.4173	120.004	620/20			0	B3	720	2.4173	120.004	instrument 1			0	B3	720	5.05945	100.692	60
	0	B4	720	6.33788	1.1329e+11	60			0	B4	720	4.8115	240.339	620/20			0	B4	720	4.8115	240.339	instrument 1			0	B4	720	13.586	271.226	60
	0.3	B5	720	11881.6	220149151743122	60			0.3	B5	720	7545	367344	620/20			0.3	B5	720	7545	367344	instrument 1			0.3	B5	720	21096.5	436562	60
	0.3	B6	720	11562.6	213809018796535	60			0.3	B6	720	7059.93	344523	620/20			0.3	B6	720	7059.93	344523	instrument 1			0.3	B6	720	20732.6	428170	60
	0.3	B7	720	9994.52	183929580998544	60			0.3	B7	720	6390.08	312457	620/20			0.3	B7	720	6390.08	312457	instrument 1			0.3	B7	720	18352	377194	60
	0	B2	730	2.41104	4.36086e+10	60			0	B2	730	-0.0659471	-3.2772	620/20			0	B2	730	-0.0659471	-3.2772	instrument 1			0	B2	730	4.84291	97.8285	60
	0	B3	730	2.3191	4.13279e+10	60			0	B3	730	2.407	119.614	620/20			0	B3	730	2.407	119.614	instrument 1			0	B3	730	5.05856	100.68	60
	0	B4	730	6.3387	1.1332e+11	60			0	B4	730	4.80923	240.468	620/20			0	B4	730	4.80923	240.468	instrument 1			0	B4	730	13.5776	271.094	60
	0.3	B5	730	11985.6	222217755971928	60			0.3	B5	730	7605.97	369750	620/20			0.3	B5	730	7605.97	369750	instrument 1			0.3	B5	730	21215.3	439299	60
	0.3	B6	730	11585.6	214300840968420	60			0.3	B6	730	7103.2	346013	620/20			0.3	B6	730	7103.2	346013	instrument 1			0.3	B6	730	20742.2	428502	60
	0.3	B7	730	10054.5	185159490850498	60			0.3	B7	730	6410.67	312977	620/20			0.3	B7	730	6410.67	312977	instrument 1			0.3	B7	730	18399.7	378431	60
	0	B2	740	1.42073	2.57366e+10	60			0	B2	740	-0.0599126	-2.9793	620/20			0	B2	740	-0.0599126	-2.9793	instrument 1			0	B2	740	2.83014	57.2584	60
	0	B3	740	3.32668	5.93568e+10	60			0	B3	740	2.40037	119.424	620/20			0	B3	740	2.40037	119.424	instrument 1			0	B3	740	7.20529	143.583	60
	0	B4	740	6.33625	1.13231e+11	60			0	B4	740	4.80943	240.693	620/20			0	B4	740	4.80943	240.693	instrument 1			0	B4	740	13.6029	271.492	60
	0.3	B5	740	12128.6	225069655532284	60			0.3	B5	740	7613.8	370250	620/20			0.3	B5	740	7613.8	370250	instrument 1			0.3	B5	740	21375.7	443016	60
	0.3	B6	740	11769.6	217795752373918	60			0.3	B6	740	7025.63	342319	620/20			0.3	B6	740	7025.63	342319	instrument 1			0.3	B6	740	21028.3	434596	60
	0.3	B7	740	10158.5	187153664637924	60			0.3	B7	740	6431.71	313516	620/20			0.3	B7	740	6431.71	313516	instrument 1			0.3	B7	740	18551	381704	60
	0	B2	750	2.43071	4.41027e+10	60			0	B2	750	2.39906	119.461	620/20			0	B2	750	2.39906	119.461	instrument 1			0	B2	750	4.80116	97.2905	60
	0	B3	750	2.33806	4.17942e+10	60			0	B3	750	2.39949	119.533	620/20			0	B3	750	2.39949	119.533	instrument 1			0	B3	750	5.01111	100.043	60
	0	B4	750	6.34203	1.1344e+11	60			0	B4	750	4.81178	241.062	620/20			0	B4	750	4.81178	241.062	instrument 1			0	B4	750	13.5434	270.556	60
	0.3	B5	750	12188.6	226172788759070	60			0.3	B5	750	7586.69	368501	620/20			0.3	B5	750	7586.69	368501	instrument 1			0.3	B5	750	21486.2	445285	60
	0.3	B6	750	11847.6	219141118215046	60			0.3	B6	750	7149.11	347520	620/20			0.3	B6	750	7149.11	347520	instrument 1			0.3	B6	750	21214.1	438239	60
	0.3	B7	750	10240.5	188628039616626	60			0.3	B7	750	6503.21	316172	620/20			0.3	B7	750	6503.21	316172	instrument 1			0.3	B7	750	18718.7	385080	60
	0	B2	760	1.43374	2.60264e+10	60			0	B2	760	2.40136	119.7	620/20			0	B2	760	2.40136	119.7	instrument 1			0	B2	760	2.82468	57.267	60
	0	B3	760	2.34879	4.20591e+10	60			0	B3	760	2.40283	119.81	620/20			0	B3	760	2.40283	119.81	instrument 1			0	B3	760	4.98497	99.694	60
	0	B4	760	6.34483	1.13542e+11	60			0	B4	760	7.15231	358.663	620/20			0	B4	760	7.15231	358.663	instrument 1			0	B4	760	13.5147	270.106	60
	0.3	B5	760	12314.6	228677118387111	60			0.3	B5	760	7627.46	370365	620/20			0.3	B5	760	7627.46	370365	instrument 1			0.3	B5	760	21632	448634	60
	0.3	B6	760	11887.6	219880987881038	60			0.3	B6	760	7155.71	347663	620/20			0.3	B6	760	7155.71	347663	instrument 1			0.3	B6	760	21285.7	439719	60
	0.3	B7	760	10279.5	189499250190994	60			0.3	B7	760	6537.85	317607	620/20			0.3	B7	760	6537.85	317607	instrument 1			0.3	B7	760	18714.7	385309	60
	0	B2	770	1.4436	2.62466e+10	60			0	B2	770	2.40658	120.068	620/20			0	B2	770	2.40658	120.068	instrument 1			0	B2	770	2.82063	57.2748	60
	0	B3	770	2.34185	4.18877e+10	60			0	B3	770	2.4087	120.206	620/20			0	B3	770	2.4087	120.206	instrument 1			0	B3	770	5.00182	99.9186	60
	0	B4	770	6.35095	1.13764e+11	60			0	B4	770	4.81976	241.909	620/20			0	B4	770	4.81976	241.909	instrument 1			0	B4	770	13.4526	269.13	60
	0.3	B5	770	12320.6	228931985543870	60			0.3	B5	770	7643.09	371040	620/20			0.3	B5	770	7643.09	371040	instrument 1			0.3	B5	770	21577.2	447777	60
	0.3	B6	770	11875.6	219628947149222	60			0.3	B6	770	7215.33	349669	620/20			0.3	B6	770	7215.33	349669	instrument 1			0.3	B6	770	21278.5	439510	60
	0.3	B7	770	10351.5	190765330519314	60			0.3	B7	770	6535.03	317049	620/20			0.3	B7	770	6535.03	317049	instrument 1			0.3	B7	770	18875.9	388502	60
	0	B2	780	1.44628	2.63066e+10	60			0	B2	780	2.41805	120.787	620/20			0	B2	780	2.41805	120.787	instrument 1			0	B2	780	2.81954	57.2772	60
	0	B3	780	2.35434	4.21961e+10	60			0	B3	780	2.41762	120.761	620/20			0	B3	780	2.41762	120.761	instrument 1			0	B3	780	4.97167	99.5172	60
	0	B4	780	6.34477	1.1354e+11	60			0	B4	780	7.14006	358.529	620/20			0	B4	780	7.14006	358.529	instrument 1			0	B4	780	13.5153	270.116	60
	0.3	B5	780	12558.6	233502647779820	60			0.3	B5	780	7697.22	373312	620/20			0.3	B5	780	7697.22	373312	instrument 1			0.3	B5	780	21926.8	455321	60
	0.3	B6	780	12100.6	223949514715311	60			0.3	B6	780	7275.39	351979	620/20			0.3	B6	780	7275.39	351979	instrument 1			0.3	B6	780	21606.2	446596	60
	0.3	B7	780	10464.5	192858382988048	60			0.3	B7	780	6621.26	320611	620/20			0.3	B7	780	6621.26	320611	instrument 1			0.3	B7	780	19076.7	392657	60
	0	B2	790	1.4534	2.64661e+10	60			0	B2	790	2.43243	121.642	620/20			0	B2	790	2.43243	121.642	instrument 1			0	B2	790	2.81667	57.2837	60
	0	B3	790	2.35679	4.22568e+10	60			0	B3	790	2.43352	121.706	620/20			0	B3	790	2.43352	121.706	instrument 1			0	B3	790	4.96584	99.4397	60
	0	B4	790	6.36939	1.14435e+11	60			0	B4	790	7.12739	358.444	620/20			0	B4	790	7.12739	358.444	instrument 1			0	B4	790	13.2696	266.261	60
	0.3	B5	790	12564.6	233923653594120	60			0.3	B5	790	7575.2	368019	620/20			0.3	B5	790	7575.2	368019	instrument 1			0.3	B5	790	21798.4	453254	60
	0.3	B6	790	12188.6	225771598359448	60			0.3	B6	790	7192.19	348067	620/20			0.3	B6	790	7192.19	348067	instrument 1			0.3	B6	790	21672.4	448348	60
	0.3	B7	790	10591.5	195410101279211	60			0.3	B7	790	6534.68	316347	620/20			0.3	B7	790	6534.68	316347	instrument 1			0.3	B7	790	19205	395724	60
	0	B2	800	2.47802	4.53009e+10	60			0	B2	800	0.0573864	2.86998	620/20			0	B2	800	0.0573864	2.86998	instrument 1			0	B2	800	4.70615	96.0856	60
	0	B3	800	3.35644	6.01769e+10	60			0	B3	800	2.43719	121.92	620/20			0	B3	800	2.43719	121.92	instrument 1			0	B3	800	7.07437	141.655	60
	0	B4	800	6.38304	1.14932e+11	60			0	B4	800	7.1245	358.428	620/20			0	B4	800	7.1245	358.428	instrument 1			0	B4	800	13.1379	264.199	60
	0.3	B5	800	12600.6	234530129423032	60			0.3	B5	800	7570.66	367676	620/20			0.3	B5	800	7570.66	367676	instrument 1			0.3	B5	800	21889.3	455021	60
	0.3	B6	800	12298.6	227821611655660	60			0.3	B6	800	7254.97	350435	620/20			0.3	B6	800	7254.97	350435	instrument 1			0.3	B6	800	21862.2	452298	60
	0.3	B7	800	10668.5	196798283608132	60			0.3	B7	800	6557.7	317217	620/20			0.3	B7	800	6557.7	317217	instrument 1			0.3	B7	800	19360.4	398861	60
	0	B2	810	2.50993	4.61162e+10	60			0	B2	810	2.45784	123.11	620/20			0	B2	810	2.45784	123.11	instrument 1			0	B2	810	4.64609	95.339	60
	0	B3	810	2.36455	4.24491e+10	60			0	B3	810	2.45784	123.11	620/20			0	B3	810	2.45784	123.11	instrument 1			0	B3	810	4.94752	99.1973	60
	0	B4	810	6.38111	1.14862e+11	60			0	B4	810	7.11628	358.388	620/20			0	B4	810	7.11628	358.388	instrument 1			0	B4	810	13.1563	264.487	60
	0.3	B5	810	12753.6	237573605847382	60			0.3	B5	810	7583.53	368044	620/20			0.3	B5	810	7583.53	368044	instrument 1			0.3	B5	810	22067.9	459111	60
	0.3	B6	810	12405.6	229860250569802	60			0.3	B6	810	7285.67	351533	620/20			0.3	B6	810	7285.67	351533	instrument 1			0.3	B6	810	22025.9	455799	60
	0.3	B7	810	10709.5	197632387690727	60			0.3	B7	810	6605.28	319157	620/20			0.3	B7	810	6605.28	319157	instrument 1			0.3	B7	810	19396.9	399772	60
	0	B2	820	1.49902	2.74949e+10	60			0	B2	820	2.46578	123.564	620/20			0	B2	820	2.46578	123.564	instrument 1			0	B2	820	2.79904	57.3382	60
	0	B3	820	2.35504	4.22135e+10	60			0	B3	820	2.47344	124	620/20			0	B3	820	2.47344	124	instrument 1			0	B3	820	4.97	99.495	60
	0	B4	820	6.40078	1.15581e+11	60			0	B4	820	4.84529	244.284	620/20			0	B4	820	4.84529	244.284	instrument 1			0	B4	820	12.9715	261.597	60
	0.3	B5	820	12901.6	240541580284376	60			0.3	B5	820	7657.18	371249	620/20			0.3	B5	820	7657.18	371249	instrument 1			0.3	B5	820	22230.7	462905	60
	0.3	B6	820	12523.6	232031850571676	60			0.3	B6	820	7377.06	355293	620/20			0.3	B6	820	7377.06	355293	instrument 1			0.3	B6	820	22242.4	460248	60
	0.3	B7	820	10810.5	199446921487167	60			0.3	B7	820	6632.46	320126	620/20			0.3	B7	820	6632.46	320126	instrument 1			0.3	B7	820	19603.8	403936	60
	0	B2	830	2.48333	4.54361e+10	60			0	B2	830	0.139211	6.9804	620/20			0	B2	830	0.139211	6.9804	instrument 1			0	B2	830	4.69594	95.9579	60
	0	B3	830	3.37108	6.05825e+10	60			0	B3	830	2.48363	124.579	620/20			0	B3	830	2.48363	124.579	instrument 1			0	B3	830	7.01249	140.748	60
	0	B4	830	6.39255	1.1528e+11	60			0	B4	830	7.10618	358.344	620/20			0	B4	830	7.10618	358.344	instrument 1			0	B4	830	13.048	262.794	60
	0.3	B5	830	12947.6	241466895503307	60			0.3	B5	830	7681.76	372166	620/20			0.3	B5	830	7681.76	372166	instrument 1			0.3	B5	830	22280.2	464066	60
	0.3	B6	830	12626.6	233938064175882	60			0.3	B6	830	7402.47	356112	620/20			0.3	B6	830	7402.47	356112	instrument 1			0.3	B6	830	22426.3	464050	60
	0.3	B7	830	10799.5	199300532896956	60			0.3	B7	830	6652.14	321029	620/20			0.3	B7	830	6652.14	321029	instrument 1			0.3	B7	830	19556.4	403073	60
	0	B2	840	1.46927	2.68226e+10	60			0	B2	840	0.170019	8.5331	620/20			0	B2	840	0.170019	8.5331	instrument 1			0	B2	840	2.81039	57.3002	60
	0	B3	840	2.38222	4.28884e+10	60			0	B3	840	2.49923	125.463	620/20			0	B3	840	2.49923	125.463	instrument 1			0	B3	840	4.90674	98.6602	60
	0	B4	840	6.38689	1.15073e+11	60			0	B4	840	4.8529	245	620/20			0	B4	840	4.8529	245	instrument 1			0	B4	840	13.1013	263.627	60
	0.3	B5	840	13115.6	244650878711928	60			0.3	B5	840	7755.86	375257	620/20			0.3	B5	840	7755.86	375257	instrument 1			0.3	B5	840	22547	469720	60
	0.3	B6	840	12727.6	235910315403306	60			0.3	B6	840	7440.71	357432	620/20			0.3	B6	840	7440.71	357432	instrument 1			0.3	B6	840	22558.6	466987	60
	0.3	B7	840	10939.5	201837970223711	60			0.3	B7	840	6654.53	320919	620/20			0.3	B7	840	6654.53	320919	instrument 1			0.3	B7	840	19832.4	408667	60
	0	B2	850	1.47295	2.69054e+10	60			0	B2	850	0.198234	9.95756	620/20			0	B2	850	0.198234	9.95756	instrument 1			0	B2	850	2.80895	57.3044	60
	0	B3	850	2.39057	4.30964e+10	60			0	B3	850	2.51492	126.352	620/20			0	B3	850	2.51492	126.352	instrument 1			0	B3	850	4.88793	98.414	60
	0	B4	850	6.4041	1.15702e+11	60			0	B4	850	4.85798	245.48	620/20			0	B4	850	4.85798	245.48	instrument 1			0	B4	850	12.9408	261.119	60
	0.3	B5	850	13192.6	246076070515934	60			0.3	B5	850	7748.04	374643	620/20			0.3	B5	850	7748.04	374643	instrument 1			0.3	B5	850	22684.3	472558	60
	0.3	B6	850	12782.6	236970756887796	60			0.3	B6	850	7430.23	356801	620/20			0.3	B6	850	7430.23	356801	instrument 1			0.3	B6	850	22637	468692	60
	0.3	B7	850	11003.5	203009496913513	60			0.3	B7	850	6715.84	323569	620/20			0.3	B7	850	6715.84	323569	instrument 1			0.3	B7	850	19952.9	411133	60
	0	B2	860	1.48152	2.70988e+10	60			0	B2	860	0.226458	11.3849	620/20			0	B2	860	0.226458	11.3849	instrument 1			0	B2	860	2.80565	57.3148	60
	0	B3	860	2.40894	4.3556e+10	60			0	B3	860	0.232854	11.7087	620/20			0	B3	860	0.232854	11.7087	instrument 1			0	B3	860	4.84746	97.8873	60
	0	B4	860	6.41221	1.16e+11	60			0	B4	860	4.8628	245.939	620/20			0	B4	860	4.8628	245.939	instrument 1			0	B4	860	12.8669	259.964	60
	0.3	B5	860	13269.6	247653256716109	60			0.3	B5	860	7709.4	372525	620/20			0.3	B5	860	7709.4	372525	instrument 1			0.3	B5	860	22755.1	474302	60
	0.3	B6	860	12929.6	239824686720763	60			0.3	B6	860	7413.24	355802	620/20			0.3	B6	860	7413.24	355802	instrument 1			0.3	B6	860	22837.7	473101	60
	0.3	B7	860	11095.5	204817429938137	60			0.3	B7	860	6648.06	320151	620/20			0.3	B7	860	6648.06	320151	instrument 1			0.3	B7	860	20066.1	413688	60
	0	B2	870	1.48899	2.72676e+10	60			0	B2	870	0.247525	12.4518	620/20			0	B2	870	0.247525	12.4518	instrument 1			0	B2	870	2.8028	57.3244	60
	0	B3	870	2.41781	4.37785e+10	60			0	B3	870	2.55048	128.372	620/20			0	B3	870	2.55048	128.372	instrument 1			0	B3	870	4.82838	97.6407	60
	0	B4	870	6.41454	1.16085e+11	60			0	B4	870	7.07882	358.254	620/20			0	B4	870	7.07882	358.254	instrument 1			0	B4	870	12.8458	259.635	60
	0.3	B5	870	13372.6	249900143681631	60			0.3	B5	870	7718.1	372394	620/20			0.3	B5	870	7718.1	372394	instrument 1			0.3	B5	870	22791	475669	60
	0.3	B6	870	13029.6	241820276416121	60			0.3	B6	870	7368.44	353407	620/20			0.3	B6	870	7368.44	353407	instrument 1			0.3	B6	870	22949.5	475693	60
	0.3	B7	870	11148.5	205758116989560	60			0.3	B7	870	6625.22	318907	620/20			0.3	B7	870	6625.22	318907	instrument 1			0.3	B7	870	20180.2	415964	60
	0	B2	880	2.47907	4.53276e+10	60			0	B2	880	0.268452	13.5131	620/20			0	B2	880	0.268452	13.5131	instrument 1			0	B2	880	4.70412	96.0602	60
	0	B3	880	2.43333	4.41689e+10	60			0	B3	880	0.288596	14.536	620/20			0	B3	880	0.288596	14.536	instrument 1			0	B3	880	4.79569	97.2203	60
	0	B4	880	6.40043	1.15568e+11	60			0	B4	880	4.86921	246.554	620/20			0	B4	880	4.86921	246.554	instrument 1			0	B4	880	12.9747	261.648	60
	0.3	B5	880	13497.6	252167830348904	60			0.3	B5	880	7767.73	374382	620/20			0.3	B5	880	7767.73	374382	instrument 1			0.3	B5	880	23033.5	480600	60
	0.3	B6	880	13124.6	243508104735280	60			0.3	B6	880	7383.7	354048	620/20			0.3	B6	880	7383.7	354048	instrument 1			0.3	B6	880	23151.5	479732	60
	0.3	B7	880	11253.5	207676994306001	60			0.3	B7	880	6665.44	320709	620/20			0.3	B7	880	6665.44	320709	instrument 1			0.3	B7	880	20379.5	420033	60
	0	B2	890	1.47464	2.69435e+10	60			0	B2	890	0.300175	15.1245	620/20			0	B2	890	0.300175	15.1245	instrument 1			0	B2	890	2.8083	57.3064	60
	0	B3	890	2.43053	4.40983e+10	60			0	B3	890	0.307659	15.5052	620/20			0	B3	890	0.307659	15.5052	instrument 1			0	B3	890	4.80152	97.2951	60
	0	B4	890	7.40533	1.33818e+11	60			0	B4	890	4.87458	247.071	620/20			0	B4	890	4.87458	247.071	instrument 1			0	B4	890	14.9482	301.682	60
	0.3	B5	890	13664.6	255333850101513	60			0.3	B5	890	7817.02	376508	620/20			0.3	B5	890	7817.02	376508	instrument 1			0.3	B5	890	23298.6	486219	60
	0.3	B6	890	13351.6	247656678485829	60			0.3	B6	890	7425.72	355812	620/20			0.3	B6	890	7425.72	355812	instrument 1			0.3	B6	890	23581	488508	60
	0.3	B7	890	11340.5	209359147713882	60			0.3	B7	890	6670.13	321040	620/20			0.3	B7	890	6670.13	321040	instrument 1			0.3	B7	890	20499.9	422670	60
	0	B2	900	2.47522	4.52296e+10	60			0	B2	900	0.320088	16.1377	620/20			0	B2	900	0.320088	16.1377	instrument 1			0	B2	900	4.71156	96.1536	60
	0	B3	900	2.42691	4.40072e+10	60			0	B3	900	0.332461	16.7679	620/20			0	B3	900	0.332461	16.7679	instrument 1			0	B3	900	4.8091	97.3924	60
	0	B4	900	6.41454	1.16085e+11	60			0	B4	900	4.87701	247.307	620/20			0	B4	900	4.87701	247.307	instrument 1			0	B4	900	12.8458	259.635	60
	0.3	B5	900	13747.6	256963540959450	60			0.3	B5	900	7841.28	377393	620/20			0.3	B5	900	7841.28	377393	instrument 1			0.3	B5	900	23406.2	488614	60
	0.3	B6	900	13455.6	249517631779136	60			0.3	B6	900	7470.4	357669	620/20			0.3	B6	900	7470.4	357669	instrument 1			0.3	B6	900	23796.2	492831	60
	0.3	B7	900	11382.5	210176812017382	60			0.3	B7	900	6711.7	322709	620/20			0.3	B7	900	6711.7	322709	instrument 1			0.3	B7	900	20555.4	423899	60
	0	B2	910	1.49033	2.7298e+10	60			0	B2	910	0.342012	17.2547	620/20			0	B2	910	0.342012	17.2547	instrument 1			0	B2	910	2.8023	57.3262	60
	0	B3	910	2.43619	4.42409e+10	60			0	B3	910	0.351836	17.7557	620/20			0	B3	910	0.351836	17.7557	instrument 1			0	B3	910	4.78976	97.1444	60
	0	B4	910	6.43246	1.16743e+11	60			0	B4	910	4.88078	247.675	620/20			0	B4	910	4.88078	247.675	instrument 1			0	B4	910	12.6867	257.154	60
	0.3	B5	910	13862.6	259232198813051	60			0.3	B5	910	7847.41	377670	620/20			0.3	B5	910	7847.41	377670	instrument 1			0.3	B5	910	23550.9	491860	60
	0.3	B6	910	13425.6	248288171961135	60			0.3	B6	910	7458.15	357136	620/20			0.3	B6	910	7458.15	357136	instrument 1			0.3	B6	910	24059.1	496928	60
	0.3	B7	910	11490.5	212161310769865	60			0.3	B7	910	6671.65	321009	620/20			0.3	B7	910	6671.65	321009	instrument 1			0.3	B7	910	20755.1	427998	60
	0	B2	920	2.50573	4.60086e+10	60			0	B2	920	0.367725	18.5668	620/20			0	B2	920	0.367725	18.5668	instrument 1			0	B2	920	4.65382	95.4344	60
	0	B3	920	2.46233	4.4902e+10	60			0	B3	920	0.376242	19.0019	620/20			0	B3	920	0.376242	19.0019	instrument 1			0	B3	920	4.73684	96.4718	60
	0	B4	920	6.43082	1.16683e+11	60			0	B4	920	4.88338	247.929	620/20			0	B4	920	4.88338	247.929	instrument 1			0	B4	920	12.701	257.377	60
	0.3	B5	920	14070.6	263330437556184	60			0.3	B5	920	7845.66	377615	620/20			0.3	B5	920	7845.66	377615	instrument 1			0.3	B5	920	23815.2	497776	60
	0.3	B6	920	13665.6	253474107610759	60			0.3	B6	920	7436.27	356046	620/20			0.3	B6	920	7436.27	356046	instrument 1			0.3	B6	920	24138.8	500049	60
	0.3	B7	920	11715.5	216458176507044	60			0.3	B7	920	6670.58	320830	620/20			0.3	B7	920	6670.58	320830	instrument 1			0.3	B7	920	21092.9	435251	60
	0	B2	930	2.5076	4.60564e+10	60			0	B2	930	0.379884	19.188	620/20			0	B2	930	0.379884	19.188	instrument 1			0	B2	930	4.65038	95.3919	60
	0	B3	930	2.44786	4.45356e+10	60			0	B3	930	2.62346	132.552	620/20			0	B3	930	2.62346	132.552	instrument 1			0	B3	930	4.76585	96.8395	60
	0	B4	930	6.44086	1.17052e+11	60			0	B4	930	4.88458	248.046	620/20			0	B4	930	4.88458	248.046	instrument 1			0	B4	930	12.6137	256.017	60
	0.3	B5	930	14121.6	264408602427358	60			0.3	B5	930	7937.17	381477	620/20			0.3	B5	930	7937.17	381477	instrument 1			0.3	B5	930	23849.1	498716	60
	0.3	B6	930	13702.6	254326897904635	60			0.3	B6	930	7531.75	360303	620/20			0.3	B6	930	7531.75	360303	instrument 1			0.3	B6	930	24127.4	500141	60
	0.3	B7	930	11561.5	213667521722136	60			0.3	B7	930	6768.19	325062	620/20			0.3	B7	930	6768.19	325062	instrument 1			0.3	B7	930	20789.5	429099	60
	0	B2	940	1.51991	2.797e+10	60			0	B2	940	2.62754	132.787	620/20			0	B2	940	2.62754	132.787	instrument 1			0	B2	940	2.79139	57.37	60
	0	B3	940	3.4604	6.30832e+10	60			0	B3	940	2.63882	133.439	620/20			0	B3	940	2.63882	133.439	instrument 1			0	B3	940	6.66744	135.749	60
	0	B4	940	7.4324	1.3489e+11	60			0	B4	940	7.04759	358.208	620/20			0	B4	940	7.04759	358.208	instrument 1			0	B4	940	14.6596	297.141	60
	0.3	B5	940	14269.6	267042683218945	60			0.3	B5	940	7914.84	380520	620/20			0.3	B5	940	7914.84	380520	instrument 1			0.3	B5	940	24157.1	504900	60
	0.3	B6	940	13889.6	257757867812757	60			0.3	B6	940	7508.77	359299	620/20			0.3	B6	940	7508.77	359299	instrument 1			0.3	B6	940	24475	507268	60
	0.3	B7	940	11718.5	216456209445366	60			0.3	B7	940	6749.55	324317	620/20			0.3	B7	940	6749.55	324317	instrument 1			0.3	B7	940	21125.9	435816	60
	0	B2	950	2.5174	4.63079e+10	60			0	B2	950	0.416037	21.0381	620/20			0	B2	950	0.416037	21.0381	instrument 1			0	B2	950	4.63247	95.1714	60
	0	B3	950	3.46373	6.31772e+10	60			0	B3	950	2.64881	134.016	620/20			0	B3	950	2.64881	134.016	instrument 1			0	B3	950	6.65557	135.579	60
	0	B4	950	7.45206	1.35671e+11	60			0	B4	950	7.04484	358.208	620/20			0	B4	950	7.04484	358.208	instrument 1			0	B4	950	14.4581	293.977	60
	0.3	B5	950	14384.6	269400769200263	60			0.3	B5	950	7917.55	380443	620/20			0.3	B5	950	7917.55	380443	instrument 1			0.3	B5	950	24264.6	507532	60
	0.3	B6	950	13892.6	258031562320287	60			0.3	B6	950	7497.51	358522	620/20			0.3	B6	950	7497.51	358522	instrument 1			0.3	B6	950	24380.4	505735	60
	0.3	B7	950	11810.5	218325107106823	60			0.3	B7	950	6769.05	325193	620/20			0.3	B7	950	6769.05	325193	instrument 1			0.3	B7	950	21210.5	437901	60
	0	B2	0	112.522	1.11823e+10	120			0	B2	0	26.9749	966.055	595/35			0	B2	0	53.1359	895.418	instrument 2			0	B2	0	2586.72	287.101	120
	0	B3	0	154.612	1.53061e+10	120			0	B3	0	26.4197	945.422	595/35			0	B3	0	26.7465	448.988	instrument 2			0	B3	0	4507.62	498.382	120
	0	B4	0	184.839	1.8416e+10	120			0	B4	0	29.1561	1049.16	595/35			0	B4	0	31.5771	533.478	instrument 2			0	B4	0	3726.6	414.672	120
	0.3	B5	0	175.012	1.74092e+10	120			0.3	B5	0	27.2677	976.993	595/35			0.3	B5	0	30.751	518.698	instrument 2			0.3	B5	0	3821.22	424.526	120
	0.3	B6	0	98.8931	9.81556e+09	120			0.3	B6	0	26.3887	944.272	595/35			0.3	B6	0	29.2276	491.911	instrument 2			0.3	B6	0	2441.81	270.677	120
	0.3	B7	0	63.0762	6.27525e+09	120			0.3	B7	0	28.3081	1016.26	595/35			0.3	B7	0	30.8237	519.99	instrument 2			0.3	B7	0	1368.25	152.027	120
	0	B2	10	112.092	1.11521e+10	120			0	B2	10	27.1038	970.866	595/35			0	B2	10	30.8417	520.31	instrument 2			0	B2	10	2427.56	269.736	120
	0	B3	10	144.204	1.4293e+10	120			0	B3	10	0.864177	30.9343	595/35			0	B3	10	28.0068	470.709	instrument 2			0	B3	10	3879.05	429.4	120
	0	B4	10	143.716	1.43419e+10	120			0	B4	10	10.7275	386.385	595/35			0	B4	10	32.2223	545.259	instrument 2			0	B4	10	2687.53	299.535	120
	0.3	B5	10	102.923	1.0256e+10	120			0.3	B5	10	27.6531	991.452	595/35			0.3	B5	10	11.6379	196.647	instrument 2			0.3	B5	10	2059.48	229.202	120
	0.3	B6	10	79.6652	7.91927e+09	120			0.3	B6	10	26.4429	946.28	595/35			0.3	B6	10	7.69595	129.725	instrument 2			0.3	B6	10	1803.4	200.216	120
	0.3	B7	10	126.056	1.25644e+10	120			0.3	B7	10	28.5533	1025.65	595/35			0.3	B7	10	31.7573	536.741	instrument 2			0.3	B7	10	2492.47	277.458	120
	0	B2	20	83.2701	8.30306e+09	120			0	B2	20	28.0934	1008.09	595/35			0	B2	20	12.5131	211.572	instrument 2			0	B2	20	1616.11	179.975	120
	0	B3	20	112.191	1.11421e+10	120			0	B3	20	27.7954	996.816	595/35			0	B3	20	5.83216	98.2158	instrument 2			0	B3	20	2675.99	296.813	120
	0	B4	20	51.9955	5.20041e+09	120			0	B4	20	12.4505	449.275	595/35			0	B4	20	15.8228	268.348	instrument 2			0	B4	20	883.902	98.7341	120
	0.3	B5	20	159.219	1.59033e+10	120			0.3	B5	20	28.6076	1027.74	595/35			0.3	B5	20	14.5244	246	instrument 2			0.3	B5	20	2862.36	319.307	120
	0.3	B6	20	146.757	1.46194e+10	120			0.3	B6	20	3.54489	127.055	595/35			0.3	B6	20	11.1896	189.012	instrument 2			0.3	B6	20	2981.34	331.692	120
	0.3	B7	20	161.434	1.61306e+10	120			0.3	B7	20	29.2243	1051.87	595/35			0.3	B7	20	14.9121	252.661	instrument 2			0.3	B7	20	2855.97	318.714	120
	0	B2	30	107.633	1.07585e+10	120			0	B2	30	28.8261	1036.2	595/35			0	B2	30	15.2517	258.504	instrument 2			0	B2	30	1876.78	209.512	120
	0	B3	30	134.346	1.33727e+10	120			0	B3	30	28.624	1028.38	595/35			0	B3	30	-11.1261	-187.792	instrument 2			0	B3	30	2837.3	315.42	120
	0	B4	30	147.644	1.48058e+10	120			0	B4	30	13.8717	501.562	595/35			0	B4	30	17.7977	302.639	instrument 2			0	B4	30	2266.21	253.81	120
	0.3	B5	30	442.737	4.43351e+10	120			0.3	B5	30	29.2568	1053.18	595/35			0.3	B5	30	33.0211	560.708	instrument 2			0.3	B5	30	7169.84	801.867	120
	0.3	B6	30	304.012	3.03546e+10	120			0.3	B6	30	28.3453	1017.68	595/35			0.3	B6	30	32.3946	548.467	instrument 2			0.3	B6	30	5552.74	619.202	120
	0.3	B7	30	463.291	4.64339e+10	120			0.3	B7	30	29.6476	1069.43	595/35			0.3	B7	30	33.1117	562.739	instrument 2			0.3	B7	30	7255.93	812.206	120
	0	B2	40	76.2979	7.64714e+09	120			0	B2	40	10.8475	390.752	595/35			0	B2	40	1.80133	30.6143	instrument 2			0	B2	40	1194.49	133.709	120
	0	B3	40	94.5545	9.43317e+09	120			0	B3	40	10.0284	360.977	595/35			0	B3	40	13.1711	222.814	instrument 2			0	B3	40	1791.65	199.628	120
	0	B4	40	71.6233	7.20286e+09	120			0	B4	40	14.9618	542.137	595/35			0	B4	40	5.30315	90.4334	instrument 2			0	B4	40	995.114	111.767	120
	0.3	B5	40	1052.64	1.05714e+11	120			0.3	B5	40	47.2999	1705.78	595/35			0.3	B5	40	91.4118	1556.69	instrument 2			0.3	B5	40	15327.8	1719.2	120
	0.3	B6	40	693.641	6.94493e+10	120			0.3	B6	40	29.0267	1044.04	595/35			0.3	B6	40	65.5869	1113.51	instrument 2			0.3	B6	40	11301.7	1263.77	120
	0.3	B7	40	1139.47	1.14568e+11	120			0.3	B7	40	29.7947	1077.09	595/35			0.3	B7	40	103.062	1757.13	instrument 2			0.3	B7	40	15942.2	1790.2	120
	0	B2	50	164.816	1.65792e+10	120			0	B2	50	-4.09078	-147.684	595/35			0	B2	50	19.2924	329.075	instrument 2			0	B2	50	2270.2	255.046	120
	0	B3	50	72.189	7.22242e+09	120			0	B3	50	12.071	435.387	595/35			0	B3	50	16.1049	273.222	instrument 2			0	B3	50	1211.22	135.341	120
	0	B4	50	69.0546	6.96602e+09	120			0	B4	50	15.6897	569.762	595/35			0	B4	50	7.43659	127.207	instrument 2			0	B4	50	869.705	97.984	120
	0.3	B5	50	2449.23	2.46825e+11	120			0.3	B5	50	78.3158	2830.52	595/35			0.3	B5	50	201.648	3445.86	instrument 2			0.3	B5	50	31808.2	3580.06	120
	0.3	B6	50	1594.53	1.6011e+11	120			0.3	B6	50	47.56	1714.42	595/35			0.3	B6	50	150.3	2559.11	instrument 2			0.3	B6	50	23346	2618.12	120
	0.3	B7	50	2681.23	2.70531e+11	120			0.3	B7	50	73.7074	2670.97	595/35			0.3	B7	50	220.316	3769.4	instrument 2			0.3	B7	50	33557.3	3781.47	120
	0	B2	60	89.8625	9.07363e+09	120			0	B2	60	14.3332	518.669	595/35			0	B2	60	7.92377	135.668	instrument 2			0	B2	60	1100.25	124.075	120
	0	B3	60	125.843	1.26234e+10	120			0	B3	60	13.5968	491.405	595/35			0	B3	60	2.79928	47.6145	instrument 2			0	B3	60	1910.33	214.017	120
	0	B4	60	101.262	1.02515e+10	120			0	B4	60	3.38589	123.234	595/35			0	B4	60	8.93673	153.413	instrument 2			0	B4	60	1151.04	130.143	120
	0.3	B5	60	5020.51	5.07861e+11	120			0.3	B5	60	133.165	4824.6	595/35			0.3	B5	60	357.212	6127.27	instrument 2			0.3	B5	60	58327.2	6589.6	120
	0.3	B6	60	3318.83	3.34289e+11	120			0.3	B6	60	112.485	4063.15	595/35			0.3	B6	60	270.445	4619.14	instrument 2			0.3	B6	60	43798.5	4927.06	120
	0.3	B7	60	5286.79	5.35507e+11	120			0.3	B7	60	137.158	4982.72	595/35			0.3	B7	60	378.736	6505.1	instrument 2			0.3	B7	60	59219.1	6699.26	120
	0	B2	70	81.8597	8.2923e+09	120			0	B2	70	15.1357	548.678	595/35			0	B2	70	9.11074	156.496	instrument 2			0	B2	70	915.145	103.535	120
	0	B3	70	91.1137	9.16894e+09	120			0	B3	70	14.7152	532.904	595/35			0	B3	70	5.83198	99.5167	instrument 2			0	B3	70	1238.8	139.228	120
	0	B4	70	32.0164	3.25307e+09	120			0	B4	70	16.2356	592.284	595/35			0	B4	70	9.6821	166.815	instrument 2			0	B4	70	330.919	37.552	120
	0.3	B5	70	8797.03	8.93017e+11	120			0.3	B5	70	236.007	8568.24	595/35			0.3	B5	70	601.835	10359.7	instrument 2			0.3	B5	70	93041	10548.5	120
	0.3	B6	70	6114.63	6.17941e+11	120			0.3	B6	70	199.003	7201.99	595/35			0.3	B6	70	462.04	7917.74	instrument 2			0.3	B6	70	73010.5	8240.5	120
	0.3	B7	70	9280.89	9.43739e+11	120			0.3	B7	70	231.307	8419.97	595/35			0.3	B7	70	597.7	10306	instrument 2			0.3	B7	70	94079	10684.3	120
	0	B2	80	116.139	1.18123e+10	120			0	B2	80	15.7079	570.466	595/35			0	B2	80	9.78054	168.68	instrument 2			0	B2	80	1171.05	133.022	120
	0	B3	80	115.971	1.17114e+10	120			0	B3	80	15.4779	561.644	595/35			0	B3	80	-4.21599	-72.194	instrument 2			0	B3	80	1414.72	159.558	120
	0	B4	80	101.586	1.03622e+10	120			0	B4	80	4.93321	180.325	595/35			0	B4	80	9.8678	170.679	instrument 2			0	B4	80	956.783	108.999	120
	0.3	B5	80	14526.2	1.48001e+12	120			0.3	B5	80	380.578	13841	595/35			0.3	B5	80	909.502	15713	instrument 2			0.3	B5	80	140519	15989.7	120
	0.3	B6	80	10146.9	1.02895e+12	120			0.3	B6	80	300.609	10902.2	595/35			0.3	B6	80	705.201	12126	instrument 2			0.3	B6	80	110323	12494.4	120
	0.3	B7	80	14870.5	1.51798e+12	120			0.3	B7	80	359.026	13099.6	595/35			0.3	B7	80	880.423	15239.6	instrument 2			0.3	B7	80	137722	15701.2	120
	0	B2	90	105.988	1.08316e+10	120			0	B2	90	3.21905	117.124	595/35			0	B2	90	0.770146	13.346	instrument 2			0	B2	90	957.221	109.254	120
	0	B3	90	110.471	1.11974e+10	120			0	B3	90	15.9057	578.17	595/35			0	B3	90	9.26349	159.217	instrument 2			0	B3	90	1214.96	137.539	120
	0	B4	90	157.401	1.61263e+10	120			0	B4	90	5.31644	194.727	595/35			0	B4	90	9.60744	166.909	instrument 2			0	B4	90	1347.32	154.167	120
	0.3	B5	90	22413.4	2.29292e+12	120			0.3	B5	90	547.87	19959	595/35			0.3	B5	90	1255.04	21771.3	instrument 2			0.3	B5	90	197954	22617.2	120
	0.3	B6	90	15839.5	1.61151e+12	120			0.3	B6	90	435.942	15834.6	595/35			0.3	B6	90	1010.55	17433.9	instrument 2			0.3	B6	90	158514	18011.5	120
	0.3	B7	90	22600.9	2.31631e+12	120			0.3	B7	90	519.089	18978.1	595/35			0.3	B7	90	1216.8	21146.4	instrument 2			0.3	B7	90	192143	21993.2	120
	0	B2	100	126.705	1.30114e+10	120			0	B2	100	4.20269	153.25	595/35			0	B2	100	9.3608	162.999	instrument 2			0	B2	100	1035.18	118.723	120
	0	B3	100	107.912	1.0983e+10	120			0	B3	100	3.66696	133.542	595/35			0	B3	100	9.82514	169.563	instrument 2			0	B3	100	1070.56	121.689	120
	0	B4	100	134.195	1.38123e+10	120			0	B4	100	5.56614	204.344	595/35			0	B4	100	1.2651	22.0801	instrument 2			0	B4	100	1048.4	120.517	120
	0.3	B5	100	32075.4	3.29546e+12	120			0.3	B5	100	768.734	28053.7	595/35			0.3	B5	100	1675.97	29198	instrument 2			0.3	B5	100	259510	29777.5	120
	0.3	B6	100	23157.9	2.36456e+12	120			0.3	B6	100	616.719	22442.7	595/35			0.3	B6	100	1363.43	23606.4	instrument 2			0.3	B6	100	213240	24317.1	120
	0.3	B7	100	31953.3	3.28901e+12	120			0.3	B7	100	713.233	26132.2	595/35			0.3	B7	100	1625	28362.6	instrument 2			0.3	B7	100	249440	28675.2	120
	0	B2	110	148.781	1.53579e+10	120			0	B2	110	4.94535	180.778	595/35			0	B2	110	1.30224	22.7939	instrument 2			0	B2	110	1102.08	127.055	120
	0	B3	110	83.5738	8.5447e+09	120			0	B3	110	4.57835	167.133	595/35			0	B3	110	0.830416	14.3968	instrument 2			0	B3	110	747.53	85.3584	120
	0	B4	110	117.757	1.21846e+10	120			0	B4	110	5.67755	208.994	595/35			0	B4	110	1.31397	23.0543	instrument 2			0	B4	110	836.345	96.6492	120
	0.3	B5	110	43868.6	4.52797e+12	120			0.3	B5	110	1003.65	36703.9	595/35			0.3	B5	110	2093.29	36637.2	instrument 2			0.3	B5	110	325435	37515	120
	0.3	B6	110	32621.3	3.34436e+12	120			0.3	B6	110	822.244	29982.5	595/35			0.3	B6	110	1766.3	30705.7	instrument 2			0.3	B6	110	275518	31546.6	120
	0.3	B7	110	44117.7	4.56212e+12	120			0.3	B7	110	944.412	34681	595/35			0.3	B7	110	2047.26	35898	instrument 2			0.3	B7	110	316710	36576.9	120
	0	B2	120	145.806	1.51222e+10	120			0	B2	120	5.39451	197.699	595/35			0	B2	120	8.15236	143.373	instrument 2			0	B2	120	995.261	115.284	120
	0	B3	120	155.01	1.59213e+10	120			0	B3	120	-5.74758	-210.324	595/35			0	B3	120	9.33657	162.611	instrument 2			0	B3	120	1261.27	144.683	120
	0	B4	120	142.498	1.4818e+10	120			0	B4	120	5.668	209.224	595/35			0	B4	120	1.35458	23.8852	instrument 2			0	B4	120	931.968	108.237	120
	0.3	B5	120	57534.2	5.96492e+12	120			0.3	B5	120	1287.8	47178.1	595/35			0.3	B5	120	2597.48	45664.1	instrument 2			0.3	B5	120	395152	45754.6	120
	0.3	B6	120	43371.3	4.46428e+12	120			0.3	B6	120	1064.63	38895.7	595/35			0.3	B6	120	2218.28	38717.8	instrument 2			0.3	B6	120	338573	38921.9	120
	0.3	B7	120	57934.6	6.0183e+12	120			0.3	B7	120	1206.62	44413.3	595/35			0.3	B7	120	2507.99	44178	instrument 2			0.3	B7	120	385204	44690.7	120
	0	B2	130	194.348	2.02742e+10	120			0	B2	130	-4.13509	-151.99	595/35			0	B2	130	1.41888	25.0988	instrument 2			0	B2	130	1209.76	140.946	120
	0	B3	130	116.613	1.20362e+10	120			0	B3	130	-4.65161	-170.685	595/35			0	B3	130	8.72266	152.663	instrument 2			0	B3	130	865.406	99.7588	120
	0	B4	130	150.578	1.57436e+10	120			0	B4	130	5.58243	206.756	595/35			0	B4	130	7.50411	133.041	instrument 2			0	B4	130	906.279	105.826	120
	0.3	B5	130	NA	NA	120			0.3	B5	130	1577.35	57902.9	595/35			0.3	B5	130	3095.94	54683.7	instrument 2			0.3	B5	130	NA	NA	120
	0.3	B6	130	56334	5.82286e+12	120			0.3	B6	130	1317.79	48248.6	595/35			0.3	B6	130	2692.09	47184.5	instrument 2			0.3	B6	130	407479	47039.5	120
	0.3	B7	130	NA	NA	120			0.3	B7	130	1456.49	53757.1	595/35			0.3	B7	130	3007.93	53229.4	instrument 2			0.3	B7	130	NA	NA	120
	0	B2	140	206.893	2.17037e+10	120			0	B2	140	5.68348	209.531	595/35			0	B2	140	1.60997	28.6386	instrument 2			0	B2	140	1186.99	139.068	120
	0	B3	140	102.239	1.06063e+10	120			0	B3	140	-3.78466	-139.303	595/35			0	B3	140	8.12638	142.951	instrument 2			0	B3	140	695.033	80.5274	120
	0	B4	140	173.591	1.82558e+10	120			0	B4	140	-2.24328	-83.3744	595/35			0	B4	140	1.71598	30.6006	instrument 2			0	B4	140	962.258	113.02	120
	0.3	B5	140	NA	NA	120			0.3	B5	140	1881.86	69246	595/35			0.3	B5	140	3556.03	63113.4	instrument 2			0.3	B5	140	NA	NA	120
	0.3	B6	140	NA	NA	120			0.3	B6	140	1604.3	58866.7	595/35			0.3	B6	140	3162.06	55660.5	instrument 2			0.3	B6	140	NA	NA	120
	0.3	B7	140	NA	NA	120			0.3	B7	140	1752.03	64845.8	595/35			0.3	B7	140	3538.46	62925.2	instrument 2			0.3	B7	140	NA	NA	120
	0	B2	150	154.281	1.62842e+10	120			0	B2	150	5.62052	207.89	595/35			0	B2	150	7.15543	128.066	instrument 2			0	B2	150	814.899	96.0615	120
	0	B3	150	138.642	1.44575e+10	120			0	B3	150	5.66109	209.045	595/35			0	B3	150	1.40938	24.9212	instrument 2			0	B3	150	868.005	101.091	120
	0	B4	150	221.719	2.3448e+10	120			0	B4	150	5.48235	204.526	595/35			0	B4	150	1.95174	35.0002	instrument 2			0	B4	150	1142.14	134.901	120
	0.3	B5	150	NA	NA	120			0.3	B5	150	2183.41	80545.6	595/35			0.3	B5	150	4106.41	73232.1	instrument 2			0.3	B5	150	NA	NA	120
	0.3	B6	150	NA	NA	120			0.3	B6	150	1920.5	70636.4	595/35			0.3	B6	150	3738.18	66064.9	instrument 2			0.3	B6	150	NA	NA	120
	0.3	B7	150	NA	NA	120			0.3	B7	150	2044.8	75898.2	595/35			0.3	B7	150	4067.3	72658.9	instrument 2			0.3	B7	150	NA	NA	120
	0	B2	160	192.223	2.04105e+10	120			0	B2	160	5.51748	204.851	595/35			0	B2	160	2.07811	37.4163	instrument 2			0	B2	160	942.272	111.742	120
	0	B3	160	159.653	1.67372e+10	120			0	B3	160	5.56323	206.183	595/35			0	B3	160	7.37402	131.085	instrument 2			0	B3	160	924.454	108.239	120
	0	B4	160	176.175	1.87453e+10	120			0	B4	160	5.6007	209.781	595/35			0	B4	160	6.89926	124.479	instrument 2			0	B4	160	842.538	100.122	120
	0.3	B5	160	NA	NA	120			0.3	B5	160	2478.53	91680.7	595/35			0.3	B5	160	4620.11	82796.5	instrument 2			0.3	B5	160	NA	NA	120
	0.3	B6	160	NA	NA	120			0.3	B6	160	2207.27	81400.6	595/35			0.3	B6	160	4219.82	74916.1	instrument 2			0.3	B6	160	NA	NA	120
	0.3	B7	160	NA	NA	120			0.3	B7	160	2305.01	85851.6	595/35			0.3	B7	160	4570.52	82058.2	instrument 2			0.3	B7	160	NA	NA	120
	0	B2	170	205.235	2.19121e+10	120			0	B2	170	5.47504	204.02	595/35			0	B2	170	6.7264	121.775	instrument 2			0	B2	170	943.5	112.503	120
	0	B3	170	158.545	1.67091e+10	120			0	B3	170	5.48695	204.06	595/35			0	B3	170	7.19637	128.604	instrument 2			0	B3	170	854.117	100.533	120
	0	B4	170	229.403	2.4553e+10	120			0	B4	170	5.8479	219.885	595/35			0	B4	170	6.56392	119.128	instrument 2			0	B4	170	1025.84	122.624	120
	0.3	B5	170	NA	NA	120			0.3	B5	170	2787.59	103368	595/35			0.3	B5	170	5133.55	92445.4	instrument 2			0.3	B5	170	NA	NA	120
	0.3	B6	170	NA	NA	120			0.3	B6	170	2523.96	93294.7	595/35			0.3	B6	170	4789.93	85404.2	instrument 2			0.3	B6	170	NA	NA	120
	0.3	B7	170	NA	NA	120			0.3	B7	170	2605.29	97322.8	595/35			0.3	B7	170	5070.41	91534.8	instrument 2			0.3	B7	170	NA	NA	120
	0	B2	180	187.196	2.01096e+10	120			0	B2	180	5.55204	207.721	595/35			0	B2	180	6.25502	113.941	instrument 2			0	B2	180	804.279	96.4953	120
	0	B3	180	132.207	1.40108e+10	120			0	B3	180	5.48825	204.837	595/35			0	B3	180	7.04333	126.57	instrument 2			0	B3	180	663.521	78.5336	120
	0	B4	180	212.354	2.28584e+10	120			0	B4	180	6.21673	234.689	595/35			0	B4	180	6.05162	110.459	instrument 2			0	B4	180	893.182	107.378	120
	0.3	B5	180	NA	NA	120			0.3	B5	180	3075.33	114350	595/35			0.3	B5	180	5639.72	102041	instrument 2			0.3	B5	180	NA	NA	120
	0.3	B6	180	NA	NA	120			0.3	B6	180	2860.37	106020	595/35			0.3	B6	180	5312.51	95137.2	instrument 2			0.3	B6	180	NA	NA	120
	0.3	B7	180	NA	NA	120			0.3	B7	180	2892.19	108447	595/35			0.3	B7	180	5570.87	101073	instrument 2			0.3	B7	180	NA	NA	120
	0	B2	190	198.387	2.14526e+10	120			0	B2	190	-0.658552	-24.7401	595/35			0	B2	190	5.50973	101.028	instrument 2			0	B2	190	796.494	96.1925	120
	0	B3	190	195.035	2.07998e+10	120			0	B3	190	5.62592	210.831	595/35			0	B3	190	6.78892	122.77	instrument 2			0	B3	190	908.088	108.16	120
	0	B4	190	245.202	2.65502e+10	120			0	B4	190	6.66357	252.589	595/35			0	B4	190	5.33408	97.9371	instrument 2			0	B4	190	971.578	117.493	120
	0.3	B5	190	NA	NA	120			0.3	B5	190	3367.92	125597	595/35			0.3	B5	190	6091.73	110802	instrument 2			0.3	B5	190	NA	NA	120
	0.3	B6	190	NA	NA	120			0.3	B6	190	3133.85	116517	595/35			0.3	B6	190	5812.58	104565	instrument 2			0.3	B6	190	NA	NA	120
	0.3	B7	190	NA	NA	120			0.3	B7	190	3106.83	116970	595/35			0.3	B7	190	6054.27	110419	instrument 2			0.3	B7	190	NA	NA	120
	0	B2	200	225.253	2.45001e+10	120			0	B2	200	6.12269	230.923	595/35			0	B2	200	4.69979	86.6802	instrument 2			0	B2	200	854.605	103.814	120
	0	B3	200	244.509	2.6217e+10	120			0	B3	200	5.90083	222.018	595/35			0	B3	200	6.42341	116.788	instrument 2			0	B3	200	1072.06	128.38	120
	0	B4	200	264.121	2.873e+10	120			0	B4	200	7.0959	270.036	595/35			0	B4	200	4.68812	86.4721	instrument 2			0	B4	200	1001.31	121.645	120
	0.3	B5	200	NA	NA	120			0.3	B5	200	3670.88	137285	595/35			0.3	B5	200	6652.52	121595	instrument 2			0.3	B5	200	NA	NA	120
	0.3	B6	200	NA	NA	120			0.3	B6	200	3472.29	129453	595/35			0.3	B6	200	6375.52	115164	instrument 2			0.3	B6	200	NA	NA	120
	0.3	B7	200	NA	NA	120			0.3	B7	200	3431.97	129642	595/35			0.3	B7	200	6697.41	122652	instrument 2			0.3	B7	200	NA	NA	120
	0	B2	210	207.974	2.27206e+10	120			0	B2	210	0.826786	31.3084	595/35			0	B2	210	7.70096	142.66	instrument 2			0	B2	210	757.438	92.4167	120
	0	B3	210	248.137	2.67439e+10	120			0	B3	210	0.339438	12.8211	595/35			0	B3	210	5.91273	108.06	instrument 2			0	B3	210	1030.15	124.001	120
	0	B4	210	270.802	2.95726e+10	120			0	B4	210	7.44386	284.306	595/35			0	B4	210	7.77174	143.913	instrument 2			0	B4	210	989.865	120.727	120
	0.3	B5	210	NA	NA	120			0.3	B5	210	3887.71	145837	595/35			0.3	B5	210	7165.92	131555	instrument 2			0.3	B5	210	NA	NA	120
	0.3	B6	210	NA	NA	120			0.3	B6	210	3665.13	137099	595/35			0.3	B6	210	6951.97	126081	instrument 2			0.3	B6	210	NA	NA	120
	0.3	B7	210	NA	NA	120			0.3	B7	210	3590.84	136221	595/35			0.3	B7	210	7209.2	132616	instrument 2			0.3	B7	210	NA	NA	120
	0	B2	220	152.341	1.67234e+10	120			0	B2	220	6.93585	263.552	595/35			0	B2	220	3.40581	63.3975	instrument 2			0	B2	220	531.453	65.1573	120
	0	B3	220	209.497	2.26994e+10	120			0	B3	220	6.72215	254.942	595/35			0	B3	220	9.17872	168.641	instrument 2			0	B3	220	824.63	99.79	120
	0	B4	220	291.038	3.19107e+10	120			0	B4	220	2.8209	108.137	595/35			0	B4	220	7.0843	131.713	instrument 2			0	B4	220	1026.04	125.645	120
	0.3	B5	220	NA	NA	120			0.3	B5	220	4144.5	155965	595/35			0.3	B5	220	7656.51	141251	instrument 2			0.3	B5	220	NA	NA	120
	0.3	B6	220	NA	NA	120			0.3	B6	220	3897.41	146240	595/35			0.3	B6	220	7446.53	135618	instrument 2			0.3	B6	220	NA	NA	120
	0.3	B7	220	NA	NA	120			0.3	B7	220	3827.3	145747	595/35			0.3	B7	220	7706.72	142434	instrument 2			0.3	B7	220	NA	NA	120
	0	B2	230	220.519	2.43188e+10	120			0	B2	230	2.08077	79.3426	595/35			0	B2	230	2.90739	54.368	instrument 2			0	B2	230	739.624	91.0959	120
	0	B3	230	233.501	2.54235e+10	120			0	B3	230	1.72182	65.5161	595/35			0	B3	230	4.5493	83.9914	instrument 2			0	B3	230	877.33	106.684	120
	0	B4	230	280.351	3.08741e+10	120			0	B4	230	7.84117	301.668	595/35			0	B4	230	6.43581	120.182	instrument 2			0	B4	230	951.473	117.025	120
	0.3	B5	230	NA	NA	120			0.3	B5	230	4449.92	167882	595/35			0.3	B5	230	8121.63	150505	instrument 2			0.3	B5	230	NA	NA	120
	0.3	B6	230	NA	NA	120			0.3	B6	230	4145.79	156011	595/35			0.3	B6	230	7919.62	144905	instrument 2			0.3	B6	230	NA	NA	120
	0.3	B7	230	NA	NA	120			0.3	B7	230	4037.43	154285	595/35			0.3	B7	230	8197.06	152201	instrument 2			0.3	B7	230	NA	NA	120
	0	B2	240	203.47	2.25179e+10	120			0	B2	240	2.61029	99.8918	595/35			0	B2	240	5.90456	110.805	instrument 2			0	B2	240	662.715	81.9117	120
	0	B3	240	233.41	2.55184e+10	120			0	B3	240	2.33616	89.2271	595/35			0	B3	240	7.57122	140.36	instrument 2			0	B3	240	844.389	103.102	120
	0	B4	240	334.892	3.7005e+10	120			0	B4	240	7.84869	303.125	595/35			0	B4	240	6.04558	113.276	instrument 2			0	B4	240	1104.8	136.342	120
	0.3	B5	240	NA	NA	120			0.3	B5	240	4664.49	176526	595/35			0.3	B5	240	8669.13	161312	instrument 2			0.3	B5	240	NA	NA	120
	0.3	B6	240	NA	NA	120			0.3	B6	240	4387.76	165680	595/35			0.3	B6	240	8495.76	156041	instrument 2			0.3	B6	240	NA	NA	120
	0.3	B7	240	NA	NA	120			0.3	B7	240	4297.95	164798	595/35			0.3	B7	240	8645.73	161178	instrument 2			0.3	B7	240	NA	NA	120
	0	B2	250	203.56	2.26098e+10	120			0	B2	250	3.02805	116.312	595/35			0	B2	250	2.50775	47.2316	instrument 2			0	B2	250	643.821	79.8656	120
	0	B3	250	223.87	2.45807e+10	120			0	B3	250	2.83698	108.769	595/35			0	B3	250	3.37986	62.9275	instrument 2			0	B3	250	779.56	95.5958	120
	0	B4	250	385.021	4.26566e+10	120			0	B4	250	3.42311	132.599	595/35			0	B4	250	5.82023	109.342	instrument 2			0	B4	250	1242.91	153.791	120
	0.3	B5	250	NA	NA	120			0.3	B5	250	4895.27	185804	595/35			0.3	B5	250	9129.46	170668	instrument 2			0.3	B5	250	NA	NA	120
	0.3	B6	250	NA	NA	120			0.3	B6	250	4632.29	175363	595/35			0.3	B6	250	8939.94	164890	instrument 2			0.3	B6	250	NA	NA	120
	0.3	B7	250	NA	NA	120			0.3	B7	250	4534.13	174502	595/35			0.3	B7	250	9217.72	172517	instrument 2			0.3	B7	250	NA	NA	120
	0	B2	260	247.438	2.75519e+10	120			0	B2	260	3.26326	125.741	595/35			0	B2	260	2.4802	46.8292	instrument 2			0	B2	260	767.308	95.4217	120
	0	B3	260	276.094	3.04237e+10	120			0	B3	260	7.83248	301.217	595/35			0	B3	260	2.98127	55.7059	instrument 2			0	B3	260	932.198	114.724	120
	0	B4	260	361.765	4.01707e+10	120			0	B4	260	7.60747	295.551	595/35			0	B4	260	8.85372	166.707	instrument 2			0	B4	260	1146.73	142.212	120
	0.3	B5	260	NA	NA	120			0.3	B5	260	5136.52	195435	595/35			0.3	B5	260	9649.4	181142	instrument 2			0.3	B5	260	NA	NA	120
	0.3	B6	260	NA	NA	120			0.3	B6	260	4863.86	184654	595/35			0.3	B6	260	9437.42	174848	instrument 2			0.3	B6	260	NA	NA	120
	0.3	B7	260	NA	NA	120			0.3	B7	260	4685.5	180947	595/35			0.3	B7	260	9751.52	183190	instrument 2			0.3	B7	260	NA	NA	120
	0	B2	270	169.831	1.89686e+10	120			0	B2	270	3.38949	131.004	595/35			0	B2	270	5.53733	104.873	instrument 2			0	B2	270	514.25	64.1482	120
	0	B3	270	240.645	2.66112e+10	120			0	B3	270	3.31841	128.002	595/35			0	B3	270	5.97282	111.998	instrument 2			0	B3	270	788.872	97.4283	120
	0	B4	270	399.412	4.44807e+10	120			0	B4	270	7.40964	288.682	595/35			0	B4	270	5.57754	105.326	instrument 2			0	B4	270	1237.15	153.873	120
	0.3	B5	270	NA	NA	120			0.3	B5	270	5378.38	205166	595/35			0.3	B5	270	10139.1	191134	instrument 2			0.3	B5	270	NA	NA	120
	0.3	B6	270	NA	NA	120			0.3	B6	270	5130.34	195218	595/35			0.3	B6	270	9984.2	185754	instrument 2			0.3	B6	270	NA	NA	120
	0.3	B7	270	NA	NA	120			0.3	B7	270	4927.3	190818	595/35			0.3	B7	270	10212.5	192739	instrument 2			0.3	B7	270	NA	NA	120
	0	B2	280	225.954	2.52844e+10	120			0	B2	280	3.42441	132.728	595/35			0	B2	280	5.5383	105.088	instrument 2			0	B2	280	674.491	84.2946	120
	0	B3	280	281.935	3.12658e+10	120			0	B3	280	3.41285	132.06	595/35			0	B3	280	5.75604	108.24	instrument 2			0	B3	280	903.06	111.848	120
	0	B4	280	417.485	4.65806e+10	120			0	B4	280	7.17874	280.483	595/35			0	B4	280	8.59764	162.663	instrument 2			0	B4	280	1274.37	158.801	120
	0.3	B5	280	NA	NA	120			0.3	B5	280	5611.68	214674	595/35			0.3	B5	280	10649.4	201490	instrument 2			0.3	B5	280	NA	NA	120
	0.3	B6	280	NA	NA	120			0.3	B6	280	5321.87	203149	595/35			0.3	B6	280	10393.1	194092	instrument 2			0.3	B6	280	NA	NA	120
	0.3	B7	280	NA	NA	120			0.3	B7	280	5064.35	196917	595/35			0.3	B7	280	10664.3	201907	instrument 2			0.3	B7	280	NA	NA	120
	0	B2	290	276.05	3.09595e+10	120			0	B2	290	3.39594	131.972	595/35			0	B2	290	5.55851	105.708	instrument 2			0	B2	290	810.243	101.488	120
	0	B3	290	293.014	3.25743e+10	120			0	B3	290	3.4204	132.698	595/35			0	B3	290	5.63284	106.184	instrument 2			0	B3	290	920.271	114.26	120
	0	B4	290	445.954	4.99025e+10	120			0	B4	290	3.10653	121.638	595/35			0	B4	290	8.52337	161.729	instrument 2			0	B4	290	1331.21	166.368	120
	0.3	B5	290	NA	NA	120			0.3	B5	290	5855.78	224500	595/35			0.3	B5	290	11178.9	212326	instrument 2			0.3	B5	290	NA	NA	120
	0.3	B6	290	NA	NA	120			0.3	B6	290	5511.4	210885	595/35			0.3	B6	290	11019.8	206614	instrument 2			0.3	B6	290	NA	NA	120
	0.3	B7	290	NA	NA	120			0.3	B7	290	5263.79	205114	595/35			0.3	B7	290	11180.1	212391	instrument 2			0.3	B7	290	NA	NA	120
	0	B2	300	304.609	3.42078e+10	120			0	B2	300	3.3083	128.951	595/35			0	B2	300	5.57688	106.198	instrument 2			0	B2	300	885.298	111.036	120
	0	B3	300	278.356	3.10179e+10	120			0	B3	300	7.50683	292.083	595/35			0	B3	300	2.48148	46.8886	instrument 2			0	B3	300	858.131	106.796	120
	0	B4	300	446.169	5.00441e+10	120			0	B4	300	6.77408	265.925	595/35			0	B4	300	8.49264	161.525	instrument 2			0	B4	300	1308.51	163.916	120
	0.3	B5	300	NA	NA	120			0.3	B5	300	6062.85	233072	595/35			0.3	B5	300	11650.5	222083	instrument 2			0.3	B5	300	NA	NA	120
	0.3	B6	300	NA	NA	120			0.3	B6	300	5771.96	221368	595/35			0.3	B6	300	11345.4	213597	instrument 2			0.3	B6	300	NA	NA	120
	0.3	B7	300	NA	NA	120			0.3	B7	300	5432.79	212399	595/35			0.3	B7	300	11650.5	222136	instrument 2			0.3	B7	300	NA	NA	120
	0	B2	310	272.014	3.06444e+10	120			0	B2	310	3.22299	125.886	595/35			0	B2	310	5.62821	107.516	instrument 2			0	B2	310	772.439	97.1885	120
	0	B3	310	271.184	3.03103e+10	120			0	B3	310	3.29064	128.322	595/35			0	B3	310	5.53562	104.915	instrument 2			0	B3	310	816.695	101.948	120
	0	B4	310	490.012	5.51277e+10	120			0	B4	310	6.59583	259.494	595/35			0	B4	310	11.342	216.37	instrument 2			0	B4	310	1405.45	176.592	120
	0.3	B5	310	NA	NA	120			0.3	B5	310	6286.05	242305	595/35			0.3	B5	310	11971.1	229295	instrument 2			0.3	B5	310	NA	NA	120
	0.3	B6	310	NA	NA	120			0.3	B6	310	5980.23	229919	595/35			0.3	B6	310	11794.2	223117	instrument 2			0.3	B6	310	NA	NA	120
	0.3	B7	310	NA	NA	120			0.3	B7	310	5624.75	220413	595/35			0.3	B7	310	11962.7	229089	instrument 2			0.3	B7	310	NA	NA	120
	0	B2	320	296.195	3.34163e+10	120			0	B2	320	3.11974	122.122	595/35			0	B2	320	5.65049	108.096	instrument 2			0	B2	320	832.477	104.892	120
	0	B3	320	258.639	2.89658e+10	120			0	B3	320	3.17741	124.23	595/35			0	B3	320	5.54375	105.278	instrument 2			0	B3	320	767.248	95.9662	120
	0	B4	320	507.932	5.72571e+10	120			0	B4	320	6.45486	254.424	595/35			0	B4	320	11.2924	215.852	instrument 2			0	B4	320	1436.05	180.795	120
	0.3	B5	320	NA	NA	120			0.3	B5	320	6582.15	254271	595/35			0.3	B5	320	12504.3	240338	instrument 2			0.3	B5	320	NA	NA	120
	0.3	B6	320	NA	NA	120			0.3	B6	320	6281.19	241978	595/35			0.3	B6	320	12161.1	231045	instrument 2			0.3	B6	320	NA	NA	120
	0.3	B7	320	NA	NA	120			0.3	B7	320	5964.7	234173	595/35			0.3	B7	320	12423.1	238618	instrument 2			0.3	B7	320	NA	NA	120
	0	B2	330	302.883	3.4208e+10	120			0	B2	330	2.99488	117.534	595/35			0	B2	330	5.66559	108.503	instrument 2			0	B2	330	844.687	106.547	120
	0	B3	330	298.125	3.34666e+10	120			0	B3	330	3.05183	119.629	595/35			0	B3	330	2.65627	50.5626	instrument 2			0	B3	330	868.98	108.947	120
	0	B4	330	555.883	6.27822e+10	120			0	B4	330	6.28936	248.521	595/35			0	B4	330	11.2432	215.322	instrument 2			0	B4	330	1550.26	195.545	120
	0.3	B5	330	NA	NA	120			0.3	B5	330	6704.59	259857	595/35			0.3	B5	330	12947.3	249656	instrument 2			0.3	B5	330	NA	NA	120
	0.3	B6	330	NA	NA	120			0.3	B6	330	6415.47	247978	595/35			0.3	B6	330	12515.9	238653	instrument 2			0.3	B6	330	NA	NA	120
	0.3	B7	330	NA	NA	120			0.3	B7	330	6056.85	238416	595/35			0.3	B7	330	12754.7	245818	instrument 2			0.3	B7	330	NA	NA	120
	0	B2	340	252.871	2.86337e+10	120			0	B2	340	2.91736	114.679	595/35			0	B2	340	5.69179	109.288	instrument 2			0	B2	340	692.419	87.5664	120
	0	B3	340	329.263	3.70495e+10	120			0	B3	340	2.96828	116.554	595/35			0	B3	340	5.6085	107.012	instrument 2			0	B3	340	943.176	118.529	120
	0	B4	340	497.222	5.62783e+10	120			0	B4	340	6.2501	247.135	595/35			0	B4	340	11.1816	214.604	instrument 2			0	B4	340	1365.62	172.628	120
	0.3	B5	340	NA	NA	120			0.3	B5	340	6910.54	268172	595/35			0.3	B5	340	13268.2	256853	instrument 2			0.3	B5	340	NA	NA	120
	0.3	B6	340	NA	NA	120			0.3	B6	340	6583.88	254990	595/35			0.3	B6	340	13058	249933	instrument 2			0.3	B6	340	NA	NA	120
	0.3	B7	340	NA	NA	120			0.3	B7	340	6217.1	245271	595/35			0.3	B7	340	13164.8	254505	instrument 2			0.3	B7	340	NA	NA	120
	0	B2	350	297.929	3.37598e+10	120			0	B2	350	2.83167	111.529	595/35			0	B2	350	5.69598	109.446	instrument 2			0	B2	350	811.742	102.73	120
	0	B3	350	275.176	3.10039e+10	120			0	B3	350	6.58641	259.154	595/35			0	B3	350	5.62996	107.561	instrument 2			0	B3	350	780.808	98.2521	120
	0	B4	350	616.554	6.98947e+10	120			0	B4	350	6.1305	242.977	595/35			0	B4	350	11.1307	213.964	instrument 2			0	B4	350	1674.85	212.051	120
	0.3	B5	350	NA	NA	120			0.3	B5	350	7068.71	275186	595/35			0.3	B5	350	13888.2	269213	instrument 2			0.3	B5	350	NA	NA	120
	0.3	B6	350	NA	NA	120			0.3	B6	350	6701.62	260348	595/35			0.3	B6	350	13513.2	259113	instrument 2			0.3	B6	350	NA	NA	120
	0.3	B7	350	NA	NA	120			0.3	B7	350	6283.52	248754	595/35			0.3	B7	350	13641.1	264065	instrument 2			0.3	B7	350	NA	NA	120
	0	B2	360	316.821	3.59482e+10	120			0	B2	360	2.77339	109.4	595/35			0	B2	360	5.69977	109.664	instrument 2			0	B2	360	855.291	108.385	120
	0	B3	360	314.635	3.55068e+10	120			0	B3	360	2.80459	110.538	595/35			0	B3	360	5.65462	108.206	instrument 2			0	B3	360	882.505	111.228	120
	0	B4	360	562.78	6.39507e+10	120			0	B4	360	6.09201	241.673	595/35			0	B4	360	11.0419	212.763	instrument 2			0	B4	360	1503.85	190.855	120
	0.3	B5	360	NA	NA	120			0.3	B5	360	7303.63	284801	595/35			0.3	B5	360	14500.6	281869	instrument 2			0.3	B5	360	NA	NA	120
	0.3	B6	360	NA	NA	120			0.3	B6	360	6879.32	267812	595/35			0.3	B6	360	14138.9	271950	instrument 2			0.3	B6	360	NA	NA	120
	0.3	B7	360	NA	NA	120			0.3	B7	360	6413.62	254584	595/35			0.3	B7	360	14148.9	274585	instrument 2			0.3	B7	360	NA	NA	120
	0	B2	370	308.323	3.50512e+10	120			0	B2	370	2.72282	107.573	595/35			0	B2	370	8.35977	161.152	instrument 2			0	B2	370	821.428	104.294	120
	0	B3	370	322.868	3.64648e+10	120			0	B3	370	2.73359	107.959	595/35			0	B3	370	5.66546	108.5	instrument 2			0	B3	370	900.483	113.583	120
	0	B4	370	607.592	6.91484e+10	120			0	B4	370	6.02666	239.538	595/35			0	B4	370	10.9769	211.834	instrument 2			0	B4	370	1606.75	204.225	120
	0.3	B5	370	NA	NA	120			0.3	B5	370	7365.69	288158	595/35			0.3	B5	370	14834.5	289266	instrument 2			0.3	B5	370	NA	NA	120
	0.3	B6	370	NA	NA	120			0.3	B6	370	7093.49	276841	595/35			0.3	B6	370	14438.2	278663	instrument 2			0.3	B6	370	NA	NA	120
	0.3	B7	370	NA	NA	120			0.3	B7	370	6563.05	261045	595/35			0.3	B7	370	14462.1	281341	instrument 2			0.3	B7	370	NA	NA	120
	0	B2	380	321.715	3.66527e+10	120			0	B2	380	2.68665	106.291	595/35			0	B2	380	5.67703	109.673	instrument 2			0	B2	380	844.619	107.47	120
	0	B3	380	314.506	3.55808e+10	120			0	B3	380	2.70222	106.839	595/35			0	B3	380	5.68452	109.05	instrument 2			0	B3	380	866.646	109.502	120
	0	B4	380	652.414	7.43839e+10	120			0	B4	380	6.00762	238.951	595/35			0	B4	380	10.8921	210.577	instrument 2			0	B4	380	1704.32	217.019	120
	0.3	B5	380	NA	NA	120			0.3	B5	380	7590.2	297488	595/35			0.3	B5	380	15273.9	298588	instrument 2			0.3	B5	380	NA	NA	120
	0.3	B6	380	NA	NA	120			0.3	B6	380	7208.21	281859	595/35			0.3	B6	380	14854.3	287591	instrument 2			0.3	B6	380	NA	NA	120
	0.3	B7	380	NA	NA	120			0.3	B7	380	6648.25	264873	595/35			0.3	B7	380	14739.3	287294	instrument 2			0.3	B7	380	NA	NA	120
	0	B2	390	324.814	3.70501e+10	120			0	B2	390	2.65951	105.363	595/35			0	B2	390	5.66071	109.489	instrument 2			0	B2	390	845.926	107.765	120
	0	B3	390	311.68	3.52884e+10	120			0	B3	390	2.66016	105.385	595/35			0	B3	390	5.6909	109.256	instrument 2			0	B3	390	854.211	108.014	120
	0	B4	390	632.748	7.2169e+10	120			0	B4	390	5.9826	238.228	595/35			0	B4	390	10.8733	210.293	instrument 2			0	B4	390	1648.75	210.022	120
	0.3	B5	390	NA	NA	120			0.3	B5	390	7644.85	300446	595/35			0.3	B5	390	15867.5	310762	instrument 2			0.3	B5	390	NA	NA	120
	0.3	B6	390	NA	NA	120			0.3	B6	390	7269.84	284997	595/35			0.3	B6	390	15298	296915	instrument 2			0.3	B6	390	NA	NA	120
	0.3	B7	390	NA	NA	120			0.3	B7	390	6769.04	269887	595/35			0.3	B7	390	15154.4	295929	instrument 2			0.3	B7	390	NA	NA	120
	0	B2	400	355.933	4.06596e+10	120			0	B2	400	6.08046	241.287	595/35			0	B2	400	5.63521	109.156	instrument 2			0	B2	400	917.886	117.105	120
	0	B3	400	331.523	3.76083e+10	120			0	B3	400	2.64863	105.012	595/35			0	B3	400	8.40314	161.643	instrument 2			0	B3	400	896.311	113.559	120
	0	B4	400	659.01	7.529e+10	120			0	B4	400	5.9608	237.709	595/35			0	B4	400	13.3634	258.885	instrument 2			0	B4	400	1698.15	216.677	120
	0.3	B5	400	NA	NA	120			0.3	B5	400	7770.1	306103	595/35			0.3	B5	400	16235.4	319142	instrument 2			0.3	B5	400	NA	NA	120
	0.3	B6	400	NA	NA	120			0.3	B6	400	7390.6	290465	595/35			0.3	B6	400	15642.3	304739	instrument 2			0.3	B6	400	NA	NA	120
	0.3	B7	400	NA	NA	120			0.3	B7	400	6776.57	270928	595/35			0.3	B7	400	15326.5	300410	instrument 2			0.3	B7	400	NA	NA	120
	0	B2	410	299.598	3.43554e+10	120			0	B2	410	2.63447	104.633	595/35			0	B2	410	5.54836	107.886	instrument 2			0	B2	410	753.422	96.4907	120
	0	B3	410	383.785	4.35773e+10	120			0	B3	410	2.64035	104.766	595/35			0	B3	410	5.69958	109.739	instrument 2			0	B3	410	1030.99	130.742	120
	0	B4	410	697.853	7.98476e+10	120			0	B4	410	5.955	237.626	595/35			0	B4	410	13.2555	257.181	instrument 2			0	B4	410	1780.47	227.521	120
	0.3	B5	410	NA	NA	120			0.3	B5	410	7967.22	314267	595/35			0.3	B5	410	16511.1	325630	instrument 2			0.3	B5	410	NA	NA	120
	0.3	B6	410	NA	NA	120			0.3	B6	410	7573.91	298192	595/35			0.3	B6	410	15990.3	312285	instrument 2			0.3	B6	410	NA	NA	120
	0.3	B7	410	NA	NA	120			0.3	B7	410	6816.57	273379	595/35			0.3	B7	410	15535.8	305351	instrument 2			0.3	B7	410	NA	NA	120
	0	B2	420	276.776	3.18209e+10	120			0	B2	420	2.63552	104.855	595/35			0	B2	420	5.48014	106.837	instrument 2			0	B2	420	684.453	87.886	120
	0	B3	420	412.794	4.68369e+10	120			0	B3	420	6.0172	239.243	595/35			0	B3	420	8.39972	161.608	instrument 2			0	B3	420	1114.53	141.234	120
	0	B4	420	725.693	8.28697e+10	120			0	B4	420	9.18149	367.077	595/35			0	B4	420	13.3962	259.399	instrument 2			0	B4	420	1875.78	239.23	120
	0.3	B5	420	NA	NA	120			0.3	B5	420	7949.16	314612	595/35			0.3	B5	420	16818.4	332606	instrument 2			0.3	B5	420	NA	NA	120
	0.3	B6	420	NA	NA	120			0.3	B6	420	7565.36	298980	595/35			0.3	B6	420	16257.8	318554	instrument 2			0.3	B6	420	NA	NA	120
	0.3	B7	420	NA	NA	120			0.3	B7	420	6864.93	275790	595/35			0.3	B7	420	15764.5	310515	instrument 2			0.3	B7	420	NA	NA	120
	0	B2	430	336.779	3.86709e+10	120			0	B2	430	2.6483	105.519	595/35			0	B2	430	5.5135	107.352	instrument 2			0	B2	430	839.586	107.67	120
	0	B3	430	315.668	3.58397e+10	120			0	B3	430	2.63823	105.01	595/35			0	B3	430	8.38768	161.481	instrument 2			0	B3	430	848.513	107.593	120
	0	B4	430	678.961	7.74594e+10	120			0	B4	430	5.95622	238.435	595/35			0	B4	430	13.4618	260.423	instrument 2			0	B4	430	1766.17	225.037	120
	0.3	B5	430	NA	NA	120			0.3	B5	430	8037.83	318862	595/35			0.3	B5	430	17135.9	339796	instrument 2			0.3	B5	430	NA	NA	120
	0.3	B6	430	NA	NA	120			0.3	B6	430	7620.88	301924	595/35			0.3	B6	430	16714.2	328321	instrument 2			0.3	B6	430	NA	NA	120
	0.3	B7	430	NA	NA	120			0.3	B7	430	6866.8	276380	595/35			0.3	B7	430	15933.1	314683	instrument 2			0.3	B7	430	NA	NA	120
	0	B2	440	315.793	3.62931e+10	120			0	B2	440	2.66343	106.231	595/35			0	B2	440	5.49019	106.992	instrument 2			0	B2	440	782.829	100.48	120
	0	B3	440	380.862	4.32479e+10	120			0	B3	440	5.97175	237.947	595/35			0	B3	440	8.38478	161.448	instrument 2			0	B3	440	1022.72	129.702	120
	0	B4	440	715.385	8.16585e+10	120			0	B4	440	5.97067	239.324	595/35			0	B4	440	13.4252	259.852	instrument 2			0	B4	440	1854.29	236.391	120
	0.3	B5	440	NA	NA	120			0.3	B5	440	8170.81	324793	595/35			0.3	B5	440	17371.7	345084	instrument 2			0.3	B5	440	NA	NA	120
	0.3	B6	440	NA	NA	120			0.3	B6	440	7627.2	303015	595/35			0.3	B6	440	16843.3	331831	instrument 2			0.3	B6	440	NA	NA	120
	0.3	B7	440	NA	NA	120			0.3	B7	440	6871.55	277104	595/35			0.3	B7	440	16111.4	318942	instrument 2			0.3	B7	440	NA	NA	120
	0	B2	450	373.747	4.29847e+10	120			0	B2	450	2.69488	107.647	595/35			0	B2	450	5.47086	106.693	instrument 2			0	B2	450	922.206	118.455	120
	0	B3	450	376.469	4.27053e+10	120			0	B3	450	2.66623	106.36	595/35			0	B3	450	8.40381	161.649	instrument 2			0	B3	450	1018.1	128.984	120
	0	B4	450	729.476	8.31756e+10	120			0	B4	450	9.1256	366.247	595/35			0	B4	450	13.4999	261.011	instrument 2			0	B4	450	1904.76	242.559	120
	0.3	B5	450	NA	NA	120			0.3	B5	450	8269.51	329253	595/35			0.3	B5	450	17807.1	354402	instrument 2			0.3	B5	450	NA	NA	120
	0.3	B6	450	NA	NA	120			0.3	B6	450	7756.49	309024	595/35			0.3	B6	450	17212.3	339928	instrument 2			0.3	B6	450	NA	NA	120
	0.3	B7	450	NA	NA	120			0.3	B7	450	6933.81	280211	595/35			0.3	B7	450	16199.2	321278	instrument 2			0.3	B7	450	NA	NA	120
	0	B2	460	290.236	3.34629e+10	120			0	B2	460	2.72711	109.065	595/35			0	B2	460	5.40549	105.679	instrument 2			0	B2	460	704.97	90.7765	120
	0	B3	460	398.371	4.52537e+10	120			0	B3	460	5.95013	237.651	595/35			0	B3	460	8.37673	161.356	instrument 2			0	B3	460	1066.87	135.354	120
	0	B4	460	738.953	8.43028e+10	120			0	B4	460	9.1236	366.848	595/35			0	B4	460	13.4625	260.433	instrument 2			0	B4	460	1922.35	244.935	120
	0.3	B5	460	NA	NA	120			0.3	B5	460	8467.3	337839	595/35			0.3	B5	460	18227.1	363619	instrument 2			0.3	B5	460	NA	NA	120
	0.3	B6	460	NA	NA	120			0.3	B6	460	7729.48	308695	595/35			0.3	B6	460	17477.1	346070	instrument 2			0.3	B6	460	NA	NA	120
	0.3	B7	460	NA	NA	120			0.3	B7	460	6922.29	280142	595/35			0.3	B7	460	16442.1	326916	instrument 2			0.3	B7	460	NA	NA	120
	0	B2	470	297.219	3.42699e+10	120			0	B2	470	2.76839	110.856	595/35			0	B2	470	5.404	105.656	instrument 2			0	B2	470	721.667	92.9318	120
	0	B3	470	383.245	4.35312e+10	120			0	B3	470	2.7283	109.116	595/35			0	B3	470	8.37878	161.38	instrument 2			0	B3	470	1027.05	130.289	120
	0	B4	470	731.189	8.34414e+10	120			0	B4	470	6.06169	243.954	595/35			0	B4	470	13.4426	260.123	instrument 2			0	B4	470	1898.45	241.96	120
	0.3	B5	470	NA	NA	120			0.3	B5	470	8319.51	332101	595/35			0.3	B5	470	18363.7	366974	instrument 2			0.3	B5	470	NA	NA	120
	0.3	B6	470	NA	NA	120			0.3	B6	470	7846.48	313591	595/35			0.3	B6	470	17789.7	353302	instrument 2			0.3	B6	470	NA	NA	120
	0.3	B7	470	NA	NA	120			0.3	B7	470	6921.49	280385	595/35			0.3	B7	470	16436.2	327400	instrument 2			0.3	B7	470	NA	NA	120
	0	B2	480	334.569	3.87246e+10	120			0	B2	480	2.82331	113.218	595/35			0	B2	480	5.31048	104.227	instrument 2			0	B2	480	793.145	102.529	120
	0	B3	480	345.101	3.91096e+10	120			0	B3	480	2.78897	111.743	595/35			0	B3	480	8.41891	161.785	instrument 2			0	B3	480	939.497	118.912	120
	0	B4	480	831.576	9.50954e+10	120			0	B4	480	9.14942	368.966	595/35			0	B4	480	13.2955	257.815	instrument 2			0	B4	480	2129.38	271.958	120
	0.3	B5	480	NA	NA	120			0.3	B5	480	8293.18	331986	595/35			0.3	B5	480	18553.8	371806	instrument 2			0.3	B5	480	NA	NA	120
	0.3	B6	480	NA	NA	120			0.3	B6	480	7758.62	311018	595/35			0.3	B6	480	17812.3	354714	instrument 2			0.3	B6	480	NA	NA	120
	0.3	B7	480	NA	NA	120			0.3	B7	480	6815.44	277036	595/35			0.3	B7	480	16504.9	329699	instrument 2			0.3	B7	480	NA	NA	120
	0	B2	490	324.517	3.76311e+10	120			0	B2	490	2.89712	116.371	595/35			0	B2	490	7.61352	149.706	instrument 2			0	B2	490	760.571	98.5011	120
	0	B3	490	378.352	4.30898e+10	120			0	B3	490	2.84846	114.294	595/35			0	B3	490	8.31287	160.537	instrument 2			0	B3	490	995.728	126.652	120
	0	B4	490	842.046	9.6388e+10	120			0	B4	490	6.20512	250.696	595/35			0	B4	490	13.2237	256.675	instrument 2			0	B4	490	2142.2	273.866	120
	0.3	B5	490	NA	NA	120			0.3	B5	490	8279.9	332204	595/35			0.3	B5	490	18889.3	379277	instrument 2			0.3	B5	490	NA	NA	120
	0.3	B6	490	NA	NA	120			0.3	B6	490	7739.85	311028	595/35			0.3	B6	490	18098.7	361257	instrument 2			0.3	B6	490	NA	NA	120
	0.3	B7	490	NA	NA	120			0.3	B7	490	6808.27	277472	595/35			0.3	B7	490	16630.2	332749	instrument 2			0.3	B7	490	NA	NA	120
	0	B2	500	342.134	3.98227e+10	120			0	B2	500	2.96949	119.45	595/35			0	B2	500	5.19718	102.576	instrument 2			0	B2	500	783.903	101.903	120
	0	B3	500	369.341	4.21564e+10	120			0	B3	500	2.91719	117.226	595/35			0	B3	500	8.24318	159.542	instrument 2			0	B3	500	957.71	122.085	120
	0	B4	500	870.598	9.98329e+10	120			0	B4	500	9.2056	372.323	595/35			0	B4	500	15.6075	303.482	instrument 2			0	B4	500	2189.36	280.391	120
	0.3	B5	500	NA	NA	120			0.3	B5	500	8243.13	331010	595/35			0.3	B5	500	19111.7	384821	instrument 2			0.3	B5	500	NA	NA	120
	0.3	B6	500	NA	NA	120			0.3	B6	500	7716.62	310309	595/35			0.3	B6	500	18350.1	367421	instrument 2			0.3	B6	500	NA	NA	120
	0.3	B7	500	NA	NA	120			0.3	B7	500	6759.4	275712	595/35			0.3	B7	500	16710.8	335306	instrument 2			0.3	B7	500	NA	NA	120
	0	B2	510	287.236	3.34277e+10	120			0	B2	510	3.06196	123.375	595/35			0	B2	510	5.19995	102.615	instrument 2			0	B2	510	658.722	85.6173	120
	0	B3	510	403.795	4.61176e+10	120			0	B3	510	3.004	120.916	595/35			0	B3	510	8.22137	159.219	instrument 2			0	B3	510	1042.72	133.005	120
	0	B4	510	855.794	9.83024e+10	120			0	B4	510	9.25271	374.91	595/35			0	B4	510	15.4531	300.991	instrument 2			0	B4	510	2128.58	273.071	120
	0.3	B5	510	NA	NA	120			0.3	B5	510	8220.61	330984	595/35			0.3	B5	510	19389.2	390600	instrument 2			0.3	B5	510	NA	NA	120
	0.3	B6	510	NA	NA	120			0.3	B6	510	7645	308355	595/35			0.3	B6	510	18590	372605	instrument 2			0.3	B6	510	NA	NA	120
	0.3	B7	510	NA	NA	120			0.3	B7	510	6739.39	275587	595/35			0.3	B7	510	16692	335267	instrument 2			0.3	B7	510	NA	NA	120
	0	B2	520	289.984	3.38107e+10	120			0	B2	520	3.15351	127.257	595/35			0	B2	520	7.43484	146.993	instrument 2			0	B2	520	657.635	85.6361	120
	0	B3	520	388.453	4.44119e+10	120			0	B3	520	3.0816	124.209	595/35			0	B3	520	8.18273	158.637	instrument 2			0	B3	520	996.161	127.198	120
	0	B4	520	831.797	9.55718e+10	120			0	B4	520	9.30237	377.552	595/35			0	B4	520	15.4286	300.596	instrument 2			0	B4	520	2065.29	265.024	120
	0.3	B5	520	NA	NA	120			0.3	B5	520	8298.36	334187	595/35			0.3	B5	520	19390.9	391307	instrument 2			0.3	B5	520	NA	NA	120
	0.3	B6	520	NA	NA	120			0.3	B6	520	7708.24	311464	595/35			0.3	B6	520	18718.1	376176	instrument 2			0.3	B6	520	NA	NA	120
	0.3	B7	520	NA	NA	120			0.3	B7	520	6768.85	277035	595/35			0.3	B7	520	16753.1	337217	instrument 2			0.3	B7	520	NA	NA	120
	0	B2	530	286.939	3.33052e+10	120			0	B2	530	3.24921	131.314	595/35			0	B2	530	5.25033	103.336	instrument 2			0	B2	530	668.622	86.675	120
	0	B3	530	395.622	4.52456e+10	120			0	B3	530	3.18021	128.389	595/35			0	B3	530	8.17089	158.456	instrument 2			0	B3	530	1012.47	129.321	120
	0	B4	530	751.709	8.64832e+10	120			0	B4	530	9.35421	380.263	595/35			0	B4	530	15.3104	298.685	instrument 2			0	B4	530	1850.82	237.814	120
	0.3	B5	530	NA	NA	120			0.3	B5	530	8331.01	335459	595/35			0.3	B5	530	19626.3	396665	instrument 2			0.3	B5	530	NA	NA	120
	0.3	B6	530	NA	NA	120			0.3	B6	530	7600.4	307382	595/35			0.3	B6	530	18867.3	379829	instrument 2			0.3	B6	530	NA	NA	120
	0.3	B7	530	NA	NA	120			0.3	B7	530	6779.11	277139	595/35			0.3	B7	530	16902.9	340525	instrument 2			0.3	B7	530	NA	NA	120
	0	B2	540	276.896	3.21921e+10	120			0	B2	540	3.37045	136.457	595/35			0	B2	540	5.21849	102.878	instrument 2			0	B2	540	638.855	82.9519	120
	0	B3	540	396.162	4.53614e+10	120			0	B3	540	6.25268	252.889	595/35			0	B3	540	8.12395	157.734	instrument 2			0	B3	540	1005.93	128.639	120
	0	B4	540	827.71	9.49764e+10	120			0	B4	540	9.41608	383.472	595/35			0	B4	540	13.0444	253.808	instrument 2			0	B4	540	2072.77	265.632	120
	0.3	B5	540	NA	NA	120			0.3	B5	540	8310.41	335135	595/35			0.3	B5	540	19804.6	400685	instrument 2			0.3	B5	540	NA	NA	120
	0.3	B6	540	NA	NA	120			0.3	B6	540	7607.69	308116	595/35			0.3	B6	540	18953.3	382316	instrument 2			0.3	B6	540	NA	NA	120
	0.3	B7	540	NA	NA	120			0.3	B7	540	6762.88	276618	595/35			0.3	B7	540	16899.4	340898	instrument 2			0.3	B7	540	NA	NA	120
	0	B2	550	273.113	3.17417e+10	120			0	B2	550	3.4852	141.33	595/35			0	B2	550	5.22483	102.968	instrument 2			0	B2	550	631.402	81.9567	120
	0	B3	550	393.042	4.49906e+10	120			0	B3	550	3.40084	137.747	595/35			0	B3	550	8.13597	157.92	instrument 2			0	B3	550	999.98	127.84	120
	0	B4	550	870.251	9.96696e+10	120			0	B4	550	9.47722	386.643	595/35			0	B4	550	13.1845	256.051	instrument 2			0	B4	550	2206.24	282.203	120
	0.3	B5	550	NA	NA	120			0.3	B5	550	8181.07	330570	595/35			0.3	B5	550	19868	402331	instrument 2			0.3	B5	550	NA	NA	120
	0.3	B6	550	NA	NA	120			0.3	B6	550	7609.6	308629	595/35			0.3	B6	550	19203.5	387743	instrument 2			0.3	B6	550	NA	NA	120
	0.3	B7	550	NA	NA	120			0.3	B7	550	6674.94	273522	595/35			0.3	B7	550	17029.4	344115	instrument 2			0.3	B7	550	NA	NA	120
	0	B2	560	305.71	3.57117e+10	120			0	B2	560	3.58002	145.364	595/35			0	B2	560	5.13527	101.72	instrument 2			0	B2	560	685.603	89.4466	120
	0	B3	560	383.773	4.40632e+10	120			0	B3	560	3.53383	143.398	595/35			0	B3	560	8.01018	155.951	instrument 2			0	B3	560	957.279	122.753	120
	0	B4	560	861.39	9.92606e+10	120			0	B4	560	9.53177	389.492	595/35			0	B4	560	15.1685	296.39	instrument 2			0	B4	560	2099.42	270.189	120
	0.3	B5	560	NA	NA	120			0.3	B5	560	8224.73	332530	595/35			0.3	B5	560	19961.9	405460	instrument 2			0.3	B5	560	NA	NA	120
	0.3	B6	560	NA	NA	120			0.3	B6	560	7581.3	307542	595/35			0.3	B6	560	19132.4	387586	instrument 2			0.3	B6	560	NA	NA	120
	0.3	B7	560	NA	NA	120			0.3	B7	560	6686.57	274106	595/35			0.3	B7	560	17063.7	345692	instrument 2			0.3	B7	560	NA	NA	120
	0	B2	570	317.176	3.70803e+10	120			0	B2	570	3.7063	150.747	595/35			0	B2	570	5.12228	101.543	instrument 2			0	B2	570	708.021	92.4444	120
	0	B3	570	383.764	4.41282e+10	120			0	B3	570	3.61562	146.88	595/35			0	B3	570	7.94653	154.943	instrument 2			0	B3	570	948.093	121.757	120
	0	B4	570	939.792	1.0801e+11	120			0	B4	570	6.85996	280.69	595/35			0	B4	570	15.4033	300.187	instrument 2			0	B4	570	2329.25	298.979	120
	0.3	B5	570	NA	NA	120			0.3	B5	570	8132.75	329099	595/35			0.3	B5	570	20184.7	410225	instrument 2			0.3	B5	570	NA	NA	120
	0.3	B6	570	NA	NA	120			0.3	B6	570	7578.67	307849	595/35			0.3	B6	570	19297.4	391114	instrument 2			0.3	B6	570	NA	NA	120
	0.3	B7	570	NA	NA	120			0.3	B7	570	6611.84	271489	595/35			0.3	B7	570	17094.1	346524	instrument 2			0.3	B7	570	NA	NA	120
	0	B2	580	282.829	3.2935e+10	120			0	B2	580	0.996549	40.5851	595/35			0	B2	580	5.18897	102.461	instrument 2			0	B2	580	646.245	84.047	120
	0	B3	580	408.081	4.70724e+10	120			0	B3	580	3.76502	153.255	595/35			0	B3	580	7.81472	152.854	instrument 2			0	B3	580	988.209	127.309	120
	0	B4	580	836.182	9.64245e+10	120			0	B4	580	6.94481	284.661	595/35			0	B4	580	12.6799	247.94	instrument 2			0	B4	580	2028.83	261.29	120
	0.3	B5	580	NA	NA	120			0.3	B5	580	8146.51	329773	595/35			0.3	B5	580	20143	410349	instrument 2			0.3	B5	580	NA	NA	120
	0.3	B6	580	NA	NA	120			0.3	B6	580	7541.44	306433	595/35			0.3	B6	580	19294.9	391934	instrument 2			0.3	B6	580	NA	NA	120
	0.3	B7	580	NA	NA	120			0.3	B7	580	6579.76	270413	595/35			0.3	B7	580	17064	346580	instrument 2			0.3	B7	580	NA	NA	120
	0	B2	590	256.92	3.00916e+10	120			0	B2	590	3.92854	160.262	595/35			0	B2	590	2.88402	57.2784	instrument 2			0	B2	590	567.34	74.2135	120
	0	B3	590	400.354	4.61402e+10	120			0	B3	590	3.85878	157.268	595/35			0	B3	590	5.41599	105.842	instrument 2			0	B3	590	974.927	125.487	120
	0	B4	590	891.081	1.02787e+11	120			0	B4	590	7.00503	287.521	595/35			0	B4	590	15.0795	294.953	instrument 2			0	B4	590	2157.84	277.991	120
	0.3	B5	590	NA	NA	120			0.3	B5	590	8116.01	328784	595/35			0.3	B5	590	20114.8	410730	instrument 2			0.3	B5	590	NA	NA	120
	0.3	B6	590	NA	NA	120			0.3	B6	590	7484.68	304556	595/35			0.3	B6	590	19264.8	392225	instrument 2			0.3	B6	590	NA	NA	120
	0.3	B7	590	NA	NA	120			0.3	B7	590	6600.19	271369	595/35			0.3	B7	590	16985.9	345803	instrument 2			0.3	B7	590	NA	NA	120
	0	B2	600	292.791	3.42996e+10	120			0	B2	600	4.02722	164.509	595/35			0	B2	600	5.08921	101.094	instrument 2			0	B2	600	645.839	84.498	120
	0	B3	600	434.688	5.0018e+10	120			0	B3	600	1.20098	49.017	595/35			0	B3	600	5.45773	106.489	instrument 2			0	B3	600	1069.21	137.405	120
	0	B4	600	891.74	1.03699e+11	120			0	B4	600	9.6878	398.092	595/35			0	B4	600	14.4295	284.533	instrument 2			0	B4	600	2054.46	266.825	120
	0.3	B5	600	NA	NA	120			0.3	B5	600	8130.69	329346	595/35			0.3	B5	600	20300.1	414699	instrument 2			0.3	B5	600	NA	NA	120
	0.3	B6	600	NA	NA	120			0.3	B6	600	7502	305338	595/35			0.3	B6	600	19467	396607	instrument 2			0.3	B6	600	NA	NA	120
	0.3	B7	600	NA	NA	120			0.3	B7	600	6547.73	269500	595/35			0.3	B7	600	17196	350170	instrument 2			0.3	B7	600	NA	NA	120
	0	B2	610	274.745	3.23301e+10	120			0	B2	610	1.39938	57.2393	595/35			0	B2	610	5.01917	100.151	instrument 2			0	B2	610	590.626	77.6214	120
	0	B3	610	363.608	4.22919e+10	120			0	B3	610	4.07139	166.416	595/35			0	B3	610	7.51137	148.145	instrument 2			0	B3	610	836.698	108.688	120
	0	B4	610	862.501	1.01082e+11	120			0	B4	610	7.10004	292.161	595/35			0	B4	610	13.8838	275.91	instrument 2			0	B4	610	1897.8	248.403	120
	0.3	B5	610	NA	NA	120			0.3	B5	610	8127.14	329445	595/35			0.3	B5	610	20465.8	418426	instrument 2			0.3	B5	610	NA	NA	120
	0.3	B6	610	NA	NA	120			0.3	B6	610	7446.11	303476	595/35			0.3	B6	610	19682.6	401344	instrument 2			0.3	B6	610	NA	NA	120
	0.3	B7	610	NA	NA	120			0.3	B7	610	6589.74	271163	595/35			0.3	B7	610	17210.4	350972	instrument 2			0.3	B7	610	NA	NA	120
	0	B2	620	260.026	3.05405e+10	120			0	B2	620	1.50844	61.7769	595/35			0	B2	620	5.0482	100.54	instrument 2			0	B2	620	565.029	74.1176	120
	0	B3	620	431.827	5.02097e+10	120			0	B3	620	4.17494	170.902	595/35			0	B3	620	5.21651	102.85	instrument 2			0	B3	620	995.682	129.297	120
	0	B4	620	937.813	1.09534e+11	120			0	B4	620	9.72748	400.777	595/35			0	B4	620	14.1165	279.579	instrument 2			0	B4	620	2105.08	274.596	120
	0.3	B5	620	NA	NA	120			0.3	B5	620	8046.75	326532	595/35			0.3	B5	620	20538	420542	instrument 2			0.3	B5	620	NA	NA	120
	0.3	B6	620	NA	NA	120			0.3	B6	620	7424.5	302608	595/35			0.3	B6	620	19875.9	406041	instrument 2			0.3	B6	620	NA	NA	120
	0.3	B7	620	NA	NA	120			0.3	B7	620	6588.59	271379	595/35			0.3	B7	620	17303.5	353176	instrument 2			0.3	B7	620	NA	NA	120
	0	B2	630	273.617	3.22507e+10	120			0	B2	630	4.30698	176.663	595/35			0	B2	630	4.99414	99.8162	instrument 2			0	B2	630	582.723	76.7095	120
	0	B3	630	421.5	4.88787e+10	120			0	B3	630	4.25736	174.492	595/35			0	B3	630	5.26922	103.613	instrument 2			0	B3	630	987.697	127.92	120
	0	B4	630	943.573	1.10083e+11	120			0	B4	630	9.73599	401.622	595/35			0	B4	630	14.1951	280.821	instrument 2			0	B4	630	2132.13	277.811	120
	0.3	B5	630	NA	NA	120			0.3	B5	630	8111.13	328948	595/35			0.3	B5	630	20408.1	418414	instrument 2			0.3	B5	630	NA	NA	120
	0.3	B6	630	NA	NA	120			0.3	B6	630	7450.14	303649	595/35			0.3	B6	630	19991.5	408862	instrument 2			0.3	B6	630	NA	NA	120
	0.3	B7	630	NA	NA	120			0.3	B7	630	6642.1	272965	595/35			0.3	B7	630	17383.4	355207	instrument 2			0.3	B7	630	NA	NA	120
	0	B2	640	301.853	3.56708e+10	120			0	B2	640	1.75503	72.0963	595/35			0	B2	640	4.95589	99.308	instrument 2			0	B2	640	633.612	83.6243	120
	0	B3	640	362.518	4.21058e+10	120			0	B3	640	4.36327	179.137	595/35			0	B3	640	5.23703	103.144	instrument 2			0	B3	640	841.304	109.133	120
	0	B4	640	921.483	1.0752e+11	120			0	B4	640	7.19435	297.257	595/35			0	B4	640	14.1857	280.673	instrument 2			0	B4	640	2080.57	271.129	120
	0.3	B5	640	NA	NA	120			0.3	B5	640	8024.24	325791	595/35			0.3	B5	640	20730.7	425567	instrument 2			0.3	B5	640	NA	NA	120
	0.3	B6	640	NA	NA	120			0.3	B6	640	7410.1	302263	595/35			0.3	B6	640	19939.3	408388	instrument 2			0.3	B6	640	NA	NA	120
	0.3	B7	640	NA	NA	120			0.3	B7	640	6580.61	270972	595/35			0.3	B7	640	17442.3	356929	instrument 2			0.3	B7	640	NA	NA	120
	0	B2	650	262.151	3.10109e+10	120			0	B2	650	4.47312	184.012	595/35			0	B2	650	4.94098	99.1108	instrument 2			0	B2	650	547.145	72.2865	120
	0	B3	650	332.365	3.86129e+10	120			0	B3	650	4.45286	183.107	595/35			0	B3	650	5.23237	103.076	instrument 2			0	B3	650	770.211	99.9351	120
	0	B4	650	896.957	1.04895e+11	120			0	B4	650	9.72545	402.444	595/35			0	B4	650	14.0292	278.201	instrument 2			0	B4	650	1998.46	261.017	120
	0.3	B5	650	NA	NA	120			0.3	B5	650	7965.12	323912	595/35			0.3	B5	650	20661.2	424643	instrument 2			0.3	B5	650	NA	NA	120
	0.3	B6	650	NA	NA	120			0.3	B6	650	7375.83	301206	595/35			0.3	B6	650	20005.6	410339	instrument 2			0.3	B6	650	NA	NA	120
	0.3	B7	650	NA	NA	120			0.3	B7	650	6557.73	269914	595/35			0.3	B7	650	17470.7	357910	instrument 2			0.3	B7	650	NA	NA	120
	0	B2	660	245.68	2.90826e+10	120			0	B2	660	1.91553	78.8703	595/35			0	B2	660	4.93108	98.9803	instrument 2			0	B2	660	510.823	67.5342	120
	0	B3	660	365.488	4.25183e+10	120			0	B3	660	4.50414	185.403	595/35			0	B3	660	5.20693	102.714	instrument 2			0	B3	660	840.107	109.151	120
	0	B4	660	844.765	9.89654e+10	120			0	B4	660	9.71191	402.288	595/35			0	B4	660	11.7046	232.512	instrument 2			0	B4	660	1862.97	243.75	120
	0.3	B5	660	NA	NA	120			0.3	B5	660	7982.09	324538	595/35			0.3	B5	660	20552.9	422825	instrument 2			0.3	B5	660	NA	NA	120
	0.3	B6	660	NA	NA	120			0.3	B6	660	7362.86	300512	595/35			0.3	B6	660	19938.1	409290	instrument 2			0.3	B6	660	NA	NA	120
	0.3	B7	660	NA	NA	120			0.3	B7	660	6631.92	272480	595/35			0.3	B7	660	17593.9	360569	instrument 2			0.3	B7	660	NA	NA	120
	0	B2	670	208.914	2.4758e+10	120			0	B2	670	1.99149	82.0988	595/35			0	B2	670	2.84868	57.2448	instrument 2			0	B2	670	431.707	57.1385	120
	0	B3	670	344.196	4.01189e+10	120			0	B3	670	4.55706	187.798	595/35			0	B3	670	5.17242	102.231	instrument 2			0	B3	670	782.041	101.804	120
	0	B4	670	803.922	9.42976e+10	120			0	B4	670	7.20764	298.922	595/35			0	B4	670	11.6374	231.465	instrument 2			0	B4	670	1760.19	230.588	120
	0.3	B5	670	NA	NA	120			0.3	B5	670	7972.69	324433	595/35			0.3	B5	670	20618.5	424576	instrument 2			0.3	B5	670	NA	NA	120
	0.3	B6	670	NA	NA	120			0.3	B6	670	7364.76	300787	595/35			0.3	B6	670	20064.3	412391	instrument 2			0.3	B6	670	NA	NA	120
	0.3	B7	670	NA	NA	120			0.3	B7	670	6655.09	273195	595/35			0.3	B7	670	17576.3	360431	instrument 2			0.3	B7	670	NA	NA	120
	0	B2	680	259.793	3.08379e+10	120			0	B2	680	2.0545	84.7927	595/35			0	B2	680	2.84409	57.246	instrument 2			0	B2	680	532.064	70.5362	120
	0	B3	680	379.227	4.43312e+10	120			0	B3	680	4.60848	190.163	595/35			0	B3	680	5.12352	101.56	instrument 2			0	B3	680	846.915	110.571	120
	0	B4	680	933.162	1.0958e+11	120			0	B4	680	9.66422	401.21	595/35			0	B4	680	13.7531	273.853	instrument 2			0	B4	680	2030.05	266.238	120
	0.3	B5	680	NA	NA	120			0.3	B5	680	7943.9	323264	595/35			0.3	B5	680	20798.5	428493	instrument 2			0.3	B5	680	NA	NA	120
	0.3	B6	680	NA	NA	120			0.3	B6	680	7348.49	299961	595/35			0.3	B6	680	20184.5	415311	instrument 2			0.3	B6	680	NA	NA	120
	0.3	B7	680	NA	NA	120			0.3	B7	680	6666.92	273321	595/35			0.3	B7	680	17660.6	362353	instrument 2			0.3	B7	680	NA	NA	120
	0	B2	690	261.197	3.09412e+10	120			0	B2	690	4.65483	192.345	595/35			0	B2	690	2.84985	57.2447	instrument 2			0	B2	690	540.977	71.5713	120
	0	B3	690	410.57	4.80418e+10	120			0	B3	690	4.64549	191.9	595/35			0	B3	690	5.10772	101.345	instrument 2			0	B3	690	911.72	119.147	120
	0	B4	690	903.149	1.06057e+11	120			0	B4	690	7.19156	298.745	595/35			0	B4	690	13.7519	273.834	instrument 2			0	B4	690	1964.54	257.652	120
	0.3	B5	690	NA	NA	120			0.3	B5	690	7968.68	324212	595/35			0.3	B5	690	20796.7	429045	instrument 2			0.3	B5	690	NA	NA	120
	0.3	B6	690	NA	NA	120			0.3	B6	690	7353.89	300102	595/35			0.3	B6	690	20314.1	418476	instrument 2			0.3	B6	690	NA	NA	120
	0.3	B7	690	NA	NA	120			0.3	B7	690	6707.72	274750	595/35			0.3	B7	690	17959.8	368662	instrument 2			0.3	B7	690	NA	NA	120
	0	B2	700	274.856	3.25754e+10	120			0	B2	700	2.1604	89.3671	595/35			0	B2	700	2.84844	57.2448	instrument 2			0	B2	700	567.709	75.1452	120
	0	B3	700	377.688	4.42517e+10	120			0	B3	700	4.68142	193.637	595/35			0	B3	700	5.08678	101.061	instrument 2			0	B3	700	832.37	108.919	120
	0	B4	700	909.864	1.06733e+11	120			0	B4	700	9.593	399.16	595/35			0	B4	700	13.8212	274.925	instrument 2			0	B4	700	1991.17	260.869	120
	0.3	B5	700	NA	NA	120			0.3	B5	700	7910.92	322061	595/35			0.3	B5	700	21037.2	434326	instrument 2			0.3	B5	700	NA	NA	120
	0.3	B6	700	NA	NA	120			0.3	B6	700	7408.77	302232	595/35			0.3	B6	700	20510.4	422941	instrument 2			0.3	B6	700	NA	NA	120
	0.3	B7	700	NA	NA	120			0.3	B7	700	6736.28	275734	595/35			0.3	B7	700	17939.7	368619	instrument 2			0.3	B7	700	NA	NA	120
	0	B2	710	255.198	3.04069e+10	120			0	B2	710	4.70588	194.877	595/35			0	B2	710	4.8404	97.7959	instrument 2			0	B2	710	512.085	68.1443	120
	0	B3	710	381.91	4.48637e+10	120			0	B3	710	2.19283	90.7867	595/35			0	B3	710	5.04555	100.505	instrument 2			0	B3	710	829.068	108.772	120
	0	B4	710	929.777	1.09405e+11	120			0	B4	710	9.53488	397.342	595/35			0	B4	710	13.6211	271.778	instrument 2			0	B4	710	1999.31	262.741	120
	0.3	B5	710	NA	NA	120			0.3	B5	710	8004.84	325607	595/35			0.3	B5	710	21133.4	437077	instrument 2			0.3	B5	710	NA	NA	120
	0.3	B6	710	NA	NA	120			0.3	B6	710	7437.88	303316	595/35			0.3	B6	710	20549.1	424188	instrument 2			0.3	B6	710	NA	NA	120
	0.3	B7	710	NA	NA	120			0.3	B7	710	6686.18	273708	595/35			0.3	B7	710	18211.6	374425	instrument 2			0.3	B7	710	NA	NA	120
	0	B2	720	238.365	2.83944e+10	120			0	B2	720	2.2284	92.3612	595/35			0	B2	720	4.84367	97.8383	instrument 2			0	B2	720	478.933	63.7172	120
	0	B3	720	404.516	4.74769e+10	120			0	B3	720	4.72087	195.69	595/35			0	B3	720	5.05945	100.692	instrument 2			0	B3	720	882.644	115.697	120
	0	B4	720	900.403	1.06006e+11	120			0	B4	720	9.49841	396.165	595/35			0	B4	720	13.586	271.226	instrument 2			0	B4	720	1930.12	253.788	120
	0.3	B5	720	NA	NA	120			0.3	B5	720	7986.61	324681	595/35			0.3	B5	720	21096.5	436562	instrument 2			0.3	B5	720	NA	NA	120
	0.3	B6	720	NA	NA	120			0.3	B6	720	7449.67	303553	595/35			0.3	B6	720	20732.6	428170	instrument 2			0.3	B6	720	NA	NA	120
	0.3	B7	720	NA	NA	120			0.3	B7	720	6788.28	277156	595/35			0.3	B7	720	18352	377194	instrument 2			0.3	B7	720	NA	NA	120
	0	B2	730	287.327	3.42287e+10	120			0	B2	730	4.73104	196.311	595/35			0	B2	730	4.84291	97.8285	instrument 2			0	B2	730	577.135	76.7862	120
	0	B3	730	374.477	4.39538e+10	120			0	B3	730	4.73104	196.311	595/35			0	B3	730	5.05856	100.68	instrument 2			0	B3	730	816.833	107.077	120
	0	B4	730	923.313	1.08718e+11	120			0	B4	730	9.45352	394.69	595/35			0	B4	730	13.5776	271.094	instrument 2			0	B4	730	1977.75	260.085	120
	0.3	B5	730	NA	NA	120			0.3	B5	730	8029.43	325925	595/35			0.3	B5	730	21215.3	439299	instrument 2			0.3	B5	730	NA	NA	120
	0.3	B6	730	NA	NA	120			0.3	B6	730	7472.38	303933	595/35			0.3	B6	730	20742.2	428502	instrument 2			0.3	B6	730	NA	NA	120
	0.3	B7	730	NA	NA	120			0.3	B7	730	6782.5	276490	595/35			0.3	B7	730	18399.7	378431	instrument 2			0.3	B7	730	NA	NA	120
	0	B2	740	255.257	3.04555e+10	120			0	B2	740	4.73493	196.603	595/35			0	B2	740	2.83014	57.2584	instrument 2			0	B2	740	508.481	67.7569	120
	0	B3	740	379.64	4.46147e+10	120			0	B3	740	2.28185	94.7941	595/35			0	B3	740	7.20529	143.583	instrument 2			0	B3	740	822.265	107.922	120
	0	B4	740	948.584	1.11649e+11	120			0	B4	740	9.41206	393.31	595/35			0	B4	740	13.6029	271.492	instrument 2			0	B4	740	2036.46	267.7	120
	0.3	B5	740	NA	NA	120			0.3	B5	740	7984.65	324213	595/35			0.3	B5	740	21375.7	443016	instrument 2			0.3	B5	740	NA	NA	120
	0.3	B6	740	NA	NA	120			0.3	B6	740	7481.82	304392	595/35			0.3	B6	740	21028.3	434596	instrument 2			0.3	B6	740	NA	NA	120
	0.3	B7	740	NA	NA	120			0.3	B7	740	6807.59	277081	595/35			0.3	B7	740	18551	381704	instrument 2			0.3	B7	740	NA	NA	120
	0	B2	750	255.156	3.0492e+10	120			0	B2	750	2.29509	95.4257	595/35			0	B2	750	4.80116	97.2905	instrument 2			0	B2	750	503.987	67.2653	120
	0	B3	750	376.384	4.43137e+10	120			0	B3	750	2.30038	95.6863	595/35			0	B3	750	5.01111	100.043	instrument 2			0	B3	750	806.695	106.074	120
	0	B4	750	915.946	1.07909e+11	120			0	B4	750	7.01139	293.297	595/35			0	B4	750	13.5434	270.556	instrument 2			0	B4	750	1956	257.363	120
	0.3	B5	750	NA	NA	120			0.3	B5	750	7943.33	322159	595/35			0.3	B5	750	21486.2	445285	instrument 2			0.3	B5	750	NA	NA	120
	0.3	B6	750	NA	NA	120			0.3	B6	750	7500.86	304452	595/35			0.3	B6	750	21214.1	438239	instrument 2			0.3	B6	750	NA	NA	120
	0.3	B7	750	NA	NA	120			0.3	B7	750	6886.15	279546	595/35			0.3	B7	750	18718.7	385080	instrument 2			0.3	B7	750	NA	NA	120
	0	B2	760	213.821	2.55647e+10	120			0	B2	760	2.30668	96.0075	595/35			0	B2	760	2.82468	57.267	instrument 2			0	B2	760	421.26	56.2512	120
	0	B3	760	365.199	4.30717e+10	120			0	B3	760	2.30924	96.1436	595/35			0	B3	760	4.98497	99.694	instrument 2			0	B3	760	775.081	102.094	120
	0	B4	760	896.637	1.05682e+11	120			0	B4	760	9.31511	390.04	595/35			0	B4	760	13.5147	270.106	instrument 2			0	B4	760	1909.87	251.408	120
	0.3	B5	760	NA	NA	120			0.3	B5	760	8086.39	327857	595/35			0.3	B5	760	21632	448634	instrument 2			0.3	B5	760	NA	NA	120
	0.3	B6	760	NA	NA	120			0.3	B6	760	7528.95	305437	595/35			0.3	B6	760	21285.7	439719	instrument 2			0.3	B6	760	NA	NA	120
	0.3	B7	760	NA	NA	120			0.3	B7	760	6905.64	280117	595/35			0.3	B7	760	18714.7	385309	instrument 2			0.3	B7	760	NA	NA	120
	0	B2	770	215.733	2.58339e+10	120			0	B2	770	4.72475	196.828	595/35			0	B2	770	2.82063	57.2748	instrument 2			0	B2	770	421.517	56.3742	120
	0	B3	770	366.965	4.32314e+10	120			0	B3	770	4.72202	196.767	595/35			0	B3	770	5.00182	99.9186	instrument 2			0	B3	770	783.779	103.124	120
	0	B4	770	891.961	1.05235e+11	120			0	B4	770	6.9469	291.138	595/35			0	B4	770	13.4526	269.13	instrument 2			0	B4	770	1889.35	248.953	120
	0.3	B5	770	NA	NA	120			0.3	B5	770	8053.41	326446	595/35			0.3	B5	770	21577.2	447777	instrument 2			0.3	B5	770	NA	NA	120
	0.3	B6	770	NA	NA	120			0.3	B6	770	7630.93	308787	595/35			0.3	B6	770	21278.5	439510	instrument 2			0.3	B6	770	NA	NA	120
	0.3	B7	770	NA	NA	120			0.3	B7	770	6956	281786	595/35			0.3	B7	770	18875.9	388502	instrument 2			0.3	B7	770	NA	NA	120
	0	B2	780	252.436	3.0242e+10	120			0	B2	780	4.71047	196.472	595/35			0	B2	780	2.81954	57.2772	instrument 2			0	B2	780	492.127	65.8457	120
	0	B3	780	367.587	4.33922e+10	120			0	B3	780	4.71099	196.487	595/35			0	B3	780	4.97167	99.5172	instrument 2			0	B3	780	776.237	102.338	120
	0	B4	780	934.643	1.1016e+11	120			0	B4	780	9.24886	387.785	595/35			0	B4	780	13.5153	270.116	instrument 2			0	B4	780	1990.93	262.076	120
	0.3	B5	780	NA	NA	120			0.3	B5	780	8043.16	325721	595/35			0.3	B5	780	21926.8	455321	instrument 2			0.3	B5	780	NA	NA	120
	0.3	B6	780	NA	NA	120			0.3	B6	780	7681.43	310301	595/35			0.3	B6	780	21606.2	446596	instrument 2			0.3	B6	780	NA	NA	120
	0.3	B7	780	NA	NA	120			0.3	B7	780	7039.46	284615	595/35			0.3	B7	780	19076.7	392657	instrument 2			0.3	B7	780	NA	NA	120
	0	B2	790	213.651	2.56245e+10	120			0	B2	790	4.69351	195.985	595/35			0	B2	790	2.81667	57.2837	instrument 2			0	B2	790	414.051	55.4622	120
	0	B3	790	389.316	4.59755e+10	120			0	B3	790	4.69224	195.947	595/35			0	B3	790	4.96584	99.4397	instrument 2			0	B3	790	820.304	108.191	120
	0	B4	790	876.925	1.03769e+11	120			0	B4	790	9.17288	385.192	595/35			0	B4	790	13.2696	266.261	instrument 2			0	B4	790	1826.93	241.446	120
	0.3	B5	790	NA	NA	120			0.3	B5	790	7954.41	322674	595/35			0.3	B5	790	21798.4	453254	instrument 2			0.3	B5	790	NA	NA	120
	0.3	B6	790	NA	NA	120			0.3	B6	790	7609.13	307480	595/35			0.3	B6	790	21672.4	448348	instrument 2			0.3	B6	790	NA	NA	120
	0.3	B7	790	NA	NA	120			0.3	B7	790	6935.8	280360	595/35			0.3	B7	790	19205	395724	instrument 2			0.3	B7	790	NA	NA	120
	0	B2	800	266.933	3.21403e+10	120			0	B2	800	2.31669	96.7429	595/35			0	B2	800	4.70615	96.0856	instrument 2			0	B2	800	506.946	68.1714	120
	0	B3	800	383.355	4.52689e+10	120			0	B3	800	4.68801	195.819	595/35			0	B3	800	7.07437	141.655	instrument 2			0	B3	800	807.999	106.562	120
	0	B4	800	892.418	1.05835e+11	120			0	B4	800	9.1551	384.584	595/35			0	B4	800	13.1379	264.199	instrument 2			0	B4	800	1836.82	243.287	120
	0.3	B5	800	NA	NA	120			0.3	B5	800	7956.58	322655	595/35			0.3	B5	800	21889.3	455021	instrument 2			0.3	B5	800	NA	NA	120
	0.3	B6	800	NA	NA	120			0.3	B6	800	7741.36	312227	595/35			0.3	B6	800	21862.2	452298	instrument 2			0.3	B6	800	NA	NA	120
	0.3	B7	800	NA	NA	120			0.3	B7	800	7002.91	282856	595/35			0.3	B7	800	19360.4	398861	instrument 2			0.3	B7	800	NA	NA	120
	0	B2	810	225.409	2.72779e+10	120			0	B2	810	4.66455	195.088	595/35			0	B2	810	4.64609	95.339	instrument 2			0	B2	810	417.251	56.3933	120
	0	B3	810	385.46	4.55771e+10	120			0	B3	810	4.66455	195.088	595/35			0	B3	810	4.94752	99.1973	instrument 2			0	B3	810	806.528	106.507	120
	0	B4	810	941.631	1.11637e+11	120			0	B4	810	9.10449	382.857	595/35			0	B4	810	13.1563	264.487	instrument 2			0	B4	810	1941.41	257.06	120
	0.3	B5	810	NA	NA	120			0.3	B5	810	8038.36	325744	595/35			0.3	B5	810	22067.9	459111	instrument 2			0.3	B5	810	NA	NA	120
	0.3	B6	810	NA	NA	120			0.3	B6	810	7767.06	312921	595/35			0.3	B6	810	22025.9	455799	instrument 2			0.3	B6	810	NA	NA	120
	0.3	B7	810	NA	NA	120			0.3	B7	810	7009.23	282790	595/35			0.3	B7	810	19396.9	399772	instrument 2			0.3	B7	810	NA	NA	120
	0	B2	820	217.614	2.62892e+10	120			0	B2	820	2.30879	96.6054	595/35			0	B2	820	2.79904	57.3382	instrument 2			0	B2	820	406.337	54.8238	120
	0	B3	820	373.51	4.40963e+10	120			0	B3	820	4.64712	194.529	595/35			0	B3	820	4.97	99.495	instrument 2			0	B3	820	788.245	103.933	120
	0	B4	820	912.46	1.08521e+11	120			0	B4	820	9.05177	381.058	595/35			0	B4	820	12.9715	261.597	instrument 2			0	B4	820	1849.14	245.619	120
	0.3	B5	820	NA	NA	120			0.3	B5	820	8127.08	329012	595/35			0.3	B5	820	22230.7	462905	instrument 2			0.3	B5	820	NA	NA	120
	0.3	B6	820	NA	NA	120			0.3	B6	820	7760.51	312086	595/35			0.3	B6	820	22242.4	460248	instrument 2			0.3	B6	820	NA	NA	120
	0.3	B7	820	NA	NA	120			0.3	B7	820	7042.81	283840	595/35			0.3	B7	820	19603.8	403936	instrument 2			0.3	B7	820	NA	NA	120
	0	B2	830	247.346	2.98071e+10	120			0	B2	830	4.64298	194.395	595/35			0	B2	830	4.69594	95.9579	instrument 2			0	B2	830	467.728	62.9505	120
	0	B3	830	345.738	4.09235e+10	120			0	B3	830	2.30277	96.4468	595/35			0	B3	830	7.01249	140.748	instrument 2			0	B3	830	719.202	95.0753	120
	0	B4	830	935.368	1.11099e+11	120			0	B4	830	6.78246	285.582	595/35			0	B4	830	13.048	262.794	instrument 2			0	B4	830	1909.21	253.262	120
	0.3	B5	830	NA	NA	120			0.3	B5	830	8107.08	327961	595/35			0.3	B5	830	22280.2	464066	instrument 2			0.3	B5	830	NA	NA	120
	0.3	B6	830	NA	NA	120			0.3	B6	830	7798.74	313268	595/35			0.3	B6	830	22426.3	464050	instrument 2			0.3	B6	830	NA	NA	120
	0.3	B7	830	NA	NA	120			0.3	B7	830	7069.03	284855	595/35			0.3	B7	830	19556.4	403073	instrument 2			0.3	B7	830	NA	NA	120
	0	B2	840	239.899	2.88452e+10	120			0	B2	840	2.29872	96.3332	595/35			0	B2	840	2.81039	57.3002	instrument 2			0	B2	840	458.873	61.6211	120
	0	B3	840	436.508	5.17603e+10	120			0	B3	840	4.61859	193.598	595/35			0	B3	840	4.90674	98.6602	instrument 2			0	B3	840	899.09	119.069	120
	0	B4	840	960.993	1.14038e+11	120			0	B4	840	8.98762	378.869	595/35			0	B4	840	13.1013	263.627	instrument 2			0	B4	840	1971.27	261.257	120
	0.3	B5	840	NA	NA	120			0.3	B5	840	8158.65	329609	595/35			0.3	B5	840	22547	469720	instrument 2			0.3	B5	840	NA	NA	120
	0.3	B6	840	NA	NA	120			0.3	B6	840	7888.87	316427	595/35			0.3	B6	840	22558.6	466987	instrument 2			0.3	B6	840	NA	NA	120
	0.3	B7	840	NA	NA	120			0.3	B7	840	7092.02	285581	595/35			0.3	B7	840	19832.4	408667	instrument 2			0.3	B7	840	NA	NA	120
	0	B2	850	283.493	3.41068e+10	120			0	B2	850	2.29252	96.1543	595/35			0	B2	850	2.80895	57.3044	instrument 2			0	B2	850	540.63	72.6425	120
	0	B3	850	342.587	4.06779e+10	120			0	B3	850	2.29107	96.1121	595/35			0	B3	850	4.88793	98.414	instrument 2			0	B3	850	700.48	92.8912	120
	0	B4	850	905.093	1.07702e+11	120			0	B4	850	8.94482	377.41	595/35			0	B4	850	12.9408	261.119	instrument 2			0	B4	850	1828.93	243.064	120
	0.3	B5	850	NA	NA	120			0.3	B5	850	8137.81	328560	595/35			0.3	B5	850	22684.3	472558	instrument 2			0.3	B5	850	NA	NA	120
	0.3	B6	850	NA	NA	120			0.3	B6	850	7892.32	316453	595/35			0.3	B6	850	22637	468692	instrument 2			0.3	B6	850	NA	NA	120
	0.3	B7	850	NA	NA	120			0.3	B7	850	7110.46	286052	595/35			0.3	B7	850	19952.9	411133	instrument 2			0.3	B7	850	NA	NA	120
	0	B2	860	202.546	2.44013e+10	120			0	B2	860	2.2861	95.9661	595/35			0	B2	860	2.80565	57.3148	instrument 2			0	B2	860	383.574	51.6095	120
	0	B3	860	340.558	4.05564e+10	120			0	B3	860	2.28463	95.9227	595/35			0	B3	860	4.84746	97.8873	instrument 2			0	B3	860	685.297	91.1462	120
	0	B4	860	989.198	1.17863e+11	120			0	B4	860	6.68324	282.234	595/35			0	B4	860	12.8669	259.964	instrument 2			0	B4	860	1984.95	264.141	120
	0.3	B5	860	NA	NA	120			0.3	B5	860	8125.23	327832	595/35			0.3	B5	860	22755.1	474302	instrument 2			0.3	B5	860	NA	NA	120
	0.3	B6	860	NA	NA	120			0.3	B6	860	7839.22	314162	595/35			0.3	B6	860	22837.7	473101	instrument 2			0.3	B6	860	NA	NA	120
	0.3	B7	860	NA	NA	120			0.3	B7	860	7041.07	283126	595/35			0.3	B7	860	20066.1	413688	instrument 2			0.3	B7	860	NA	NA	120
	0	B2	870	255.722	3.0844e+10	120			0	B2	870	2.28126	95.823	595/35			0	B2	870	2.8028	57.3244	instrument 2			0	B2	870	481.358	64.8429	120
	0	B3	870	342.579	4.08551e+10	120			0	B3	870	2.27716	95.702	595/35			0	B3	870	4.82838	97.6407	instrument 2			0	B3	870	684.133	91.1206	120
	0	B4	870	913.94	1.08937e+11	120			0	B4	870	6.66124	281.492	595/35			0	B4	870	12.8458	259.635	instrument 2			0	B4	870	1830.26	243.647	120
	0.3	B5	870	NA	NA	120			0.3	B5	870	8147.82	328258	595/35			0.3	B5	870	22791	475669	instrument 2			0.3	B5	870	NA	NA	120
	0.3	B6	870	NA	NA	120			0.3	B6	870	7822.35	313269	595/35			0.3	B6	870	22949.5	475693	instrument 2			0.3	B6	870	NA	NA	120
	0.3	B7	870	NA	NA	120			0.3	B7	870	7032.05	282635	595/35			0.3	B7	870	20180.2	415964	instrument 2			0.3	B7	870	NA	NA	120
	0	B2	880	243.817	2.93619e+10	120			0	B2	880	2.27643	95.6804	595/35			0	B2	880	4.70412	96.0602	instrument 2			0	B2	880	462.65	62.225	120
	0	B3	880	307.866	3.68065e+10	120			0	B3	880	2.27178	95.5434	595/35			0	B3	880	4.79569	97.2203	instrument 2			0	B3	880	606.752	81.0149	120
	0	B4	880	1005.5	1.19579e+11	120			0	B4	880	6.64438	280.923	595/35			0	B4	880	12.9747	261.648	instrument 2			0	B4	880	2038.31	270.73	120
	0.3	B5	880	NA	NA	120			0.3	B5	880	8234.86	331404	595/35			0.3	B5	880	23033.5	480600	instrument 2			0.3	B5	880	NA	NA	120
	0.3	B6	880	NA	NA	120			0.3	B6	880	7822.6	313198	595/35			0.3	B6	880	23151.5	479732	instrument 2			0.3	B6	880	NA	NA	120
	0.3	B7	880	NA	NA	120			0.3	B7	880	7070.51	284063	595/35			0.3	B7	880	20379.5	420033	instrument 2			0.3	B7	880	NA	NA	120
	0	B2	890	212.306	2.55493e+10	120			0	B2	890	-0.00168435	-0.0708629	595/35			0	B2	890	2.8083	57.3064	instrument 2			0	B2	890	404.316	54.341	120
	0	B3	890	372.175	4.4475e+10	120			0	B3	890	2.26738	95.4139	595/35			0	B3	890	4.80152	97.2951	instrument 2			0	B3	890	735.234	98.1262	120
	0	B4	890	969.958	1.15443e+11	120			0	B4	890	6.61189	279.828	595/35			0	B4	890	14.9482	301.682	instrument 2			0	B4	890	1957.93	260.258	120
	0.3	B5	890	NA	NA	120			0.3	B5	890	8240.34	331405	595/35			0.3	B5	890	23298.6	486219	instrument 2			0.3	B5	890	NA	NA	120
	0.3	B6	890	NA	NA	120			0.3	B6	890	7889.66	315661	595/35			0.3	B6	890	23581	488508	instrument 2			0.3	B6	890	NA	NA	120
	0.3	B7	890	NA	NA	120			0.3	B7	890	7074.15	284302	595/35			0.3	B7	890	20499.9	422670	instrument 2			0.3	B7	890	NA	NA	120
	0	B2	900	240.242	2.89137e+10	120			0	B2	900	0.00194098	0.0817099	595/35			0	B2	900	4.71156	96.1536	instrument 2			0	B2	900	457.298	61.4677	120
	0	B3	900	386.575	4.6169e+10	120			0	B3	900	2.26166	95.2457	595/35			0	B3	900	4.8091	97.3924	instrument 2			0	B3	900	766.025	102.177	120
	0	B4	900	901.94	1.07507e+11	120			0	B4	900	4.40981	186.717	595/35			0	B4	900	12.8458	259.635	instrument 2			0	B4	900	1806.23	240.448	120
	0.3	B5	900	NA	NA	120			0.3	B5	900	8270.23	332358	595/35			0.3	B5	900	23406.2	488614	instrument 2			0.3	B5	900	NA	NA	120
	0.3	B6	900	NA	NA	120			0.3	B6	900	7901.84	315897	595/35			0.3	B6	900	23796.2	492831	instrument 2			0.3	B6	900	NA	NA	120
	0.3	B7	900	NA	NA	120			0.3	B7	900	7125.31	286063	595/35			0.3	B7	900	20555.4	423899	instrument 2			0.3	B7	900	NA	NA	120
	0	B2	910	262.574	3.16771e+10	120			0	B2	910	2.25945	95.181	595/35			0	B2	910	2.8023	57.3262	instrument 2			0	B2	910	493.722	66.5225	120
	0	B3	910	346.551	4.14502e+10	120			0	B3	910	2.25719	95.1145	595/35			0	B3	910	4.78976	97.1444	instrument 2			0	B3	910	681.348	91.0166	120
	0	B4	910	954.963	1.14153e+11	120			0	B4	910	6.57429	278.562	595/35			0	B4	910	12.6867	257.154	instrument 2			0	B4	910	1883.46	251.449	120
	0.3	B5	910	NA	NA	120			0.3	B5	910	8245.51	331348	595/35			0.3	B5	910	23550.9	491860	instrument 2			0.3	B5	910	NA	NA	120
	0.3	B6	910	NA	NA	120			0.3	B6	910	7872.9	314787	595/35			0.3	B6	910	24059.1	496928	instrument 2			0.3	B6	910	NA	NA	120
	0.3	B7	910	NA	NA	120			0.3	B7	910	7082.94	284562	595/35			0.3	B7	910	20755.1	427998	instrument 2			0.3	B7	910	NA	NA	120
	0	B2	920	237.873	2.87671e+10	120			0	B2	920	2.25352	95.007	595/35			0	B2	920	4.65382	95.4344	instrument 2			0	B2	920	441.794	59.6709	120
	0	B3	920	369.665	4.43993e+10	120			0	B3	920	2.25155	94.9495	595/35			0	B3	920	4.73684	96.4718	instrument 2			0	B3	920	711.134	95.3916	120
	0	B4	920	990.143	1.18328e+11	120			0	B4	920	6.55855	278.032	595/35			0	B4	920	12.701	257.377	instrument 2			0	B4	920	1955.55	261.005	120
	0.3	B5	920	NA	NA	120			0.3	B5	920	8262.11	332041	595/35			0.3	B5	920	23815.2	497776	instrument 2			0.3	B5	920	NA	NA	120
	0.3	B6	920	NA	NA	120			0.3	B6	920	7877.29	314926	595/35			0.3	B6	920	24138.8	500049	instrument 2			0.3	B6	920	NA	NA	120
	0.3	B7	920	NA	NA	120			0.3	B7	920	7101.87	285210	595/35			0.3	B7	920	21092.9	435251	instrument 2			0.3	B7	920	NA	NA	120
	0	B2	930	194.667	2.35489e+10	120			0	B2	930	2.25071	94.9249	595/35			0	B2	930	4.65038	95.3919	instrument 2			0	B2	930	361.013	48.7745	120
	0	B3	930	351.262	4.2092e+10	120			0	B3	930	4.48237	189.103	595/35			0	B3	930	4.76585	96.8395	instrument 2			0	B3	930	683.889	91.5261	120
	0	B4	930	957.035	1.14554e+11	120			0	B4	930	8.72075	369.776	595/35			0	B4	930	12.6137	256.017	instrument 2			0	B4	930	1874.24	250.554	120
	0.3	B5	930	NA	NA	120			0.3	B5	930	8333.31	334426	595/35			0.3	B5	930	23849.1	498716	instrument 2			0.3	B5	930	NA	NA	120
	0.3	B6	930	NA	NA	120			0.3	B6	930	7920.65	316383	595/35			0.3	B6	930	24127.4	500141	instrument 2			0.3	B6	930	NA	NA	120
	0.3	B7	930	NA	NA	120			0.3	B7	930	7163.47	287275	595/35			0.3	B7	930	20789.5	429099	instrument 2			0.3	B7	930	NA	NA	120
	0	B2	940	187.308	2.27027e+10	120			0	B2	940	2.24688	94.8126	595/35			0	B2	940	2.79139	57.37	instrument 2			0	B2	940	344	46.5662	120
	0	B3	940	403.878	4.84936e+10	120			0	B3	940	2.24244	94.6831	595/35			0	B3	940	6.66744	135.749	instrument 2			0	B3	940	778.184	104.354	120
	0	B4	940	967.969	1.15707e+11	120			0	B4	940	8.68117	368.429	595/35			0	B4	940	14.6596	297.141	instrument 2			0	B4	940	1909.21	254.884	120
	0.3	B5	940	NA	NA	120			0.3	B5	940	8325.65	334221	595/35			0.3	B5	940	24157.1	504900	instrument 2			0.3	B5	940	NA	NA	120
	0.3	B6	940	NA	NA	120			0.3	B6	940	7942.28	317332	595/35			0.3	B6	940	24475	507268	instrument 2			0.3	B6	940	NA	NA	120
	0.3	B7	940	NA	NA	120			0.3	B7	940	7184.18	288239	595/35			0.3	B7	940	21125.9	435816	instrument 2			0.3	B7	940	NA	NA	120
	0	B2	950	257.585	3.12083e+10	120			0	B2	950	2.24237	94.681	595/35			0	B2	950	4.63247	95.1714	instrument 2			0	B2	950	474.003	64.1389	120
	0	B3	950	361.511	4.34295e+10	120			0	B3	950	4.45458	188.189	595/35			0	B3	950	6.65557	135.579	instrument 2			0	B3	950	694.645	93.2005	120
	0	B4	950	946.799	1.13531e+11	120			0	B4	950	8.66421	367.852	595/35			0	B4	950	14.4581	293.977	instrument 2			0	B4	950	1836.93	246.004	120
	0.3	B5	950	NA	NA	120			0.3	B5	950	8367.85	335733	595/35			0.3	B5	950	24264.6	507532	instrument 2			0.3	B5	950	NA	NA	120
	0.3	B6	950	NA	NA	120			0.3	B6	950	7998.77	319376	595/35			0.3	B6	950	24380.4	505735	instrument 2			0.3	B6	950	NA	NA	120
	0.3	B7	950	NA	NA	120			0.3	B7	950	7163.45	287353	595/35			0.3	B7	950	21210.5	437901	instrument 2			0.3	B7	950	NA	NA	120

## Sheet: Figure 5
Figure 5
Fig. 5b	See Fig. 14		Fig. 5b	ara_pc	well	time	calibratedmCherry_perCell	type		Fig. 5c	ara_pc	well	time	calibratedmCherry_perCell	fp	vector		Fig. 5c	fp	vector	time	ara_pc	Mean_log_calibratedMeanFP_perCell	Stdev_log_calibratedMeanFP_perCell		Fig. 5d	ara_pc	well	time	fp	vector	calibrated_mCherry_nM		Fig. 5d	fp	vector	time	ara_pc	Mean_log_calibratedMeanFP_Molar	Stdev_log_calibratedMeanFP_Molar
left panel			right panel	0.001	D5	0	-33.7809	without_correction		top panel	0	A8	0	976.202	mCherry	pS361		bottom panel	mCherry	pS361	420	3e-05	2.93544	0.11009		top panel	0	A8	0	mCherry	pS361	217.743		bottom panel	mCherry	pS361	420	3e-05	2.28385	0.11009
				0.001	D6	0	-383.864	without_correction			0	A9	0	829.878	mCherry	pS361			mCherry	pS361	420	0.0001	3.38557	0.121473			0	A9	0	mCherry	pS361	185.106			mCherry	pS361	420	0.0001	2.73398	0.121473
				0.001	D7	0	-28.5478	without_correction			0	A10	0	216.276	mCherry	pS361			mCherry	pS361	420	0.0003	3.79682	0.101238			0	A10	0	mCherry	pS361	48.2407			mCherry	pS361	420	0.0003	3.14522	0.101238
				0.1	E8	0	127.989	without_correction			3e-05	B5	0	1042.47	mCherry	pS361			mCherry	pS361	420	0.001	4.16648	0.0679328			3e-05	B5	0	mCherry	pS361	232.525			mCherry	pS361	420	0.001	3.51488	0.0679328
				0.1	E9	0	487.748	without_correction			3e-05	B6	0	46.5776	mCherry	pS361			mCherry	pS361	420	0.003	4.47723	0.0466244			3e-05	B6	0	mCherry	pS361	10.3892			mCherry	pS361	420	0.003	3.82564	0.0466244
				0.1	E10	0	132.153	without_correction			3e-05	B7	0	208.949	mCherry	pS361			mCherry	pS361	420	0.01	4.71816	0.0221847			3e-05	B7	0	mCherry	pS361	46.6064			mCherry	pS361	420	0.01	4.06656	0.0221847
				0.001	D5	30	-30.0796	without_correction			0.0001	B8	0	853.478	mCherry	pS361			mCherry	pS361	420	0.03	4.7999	0.0127642			0.0001	B8	0	mCherry	pS361	190.369			mCherry	pS361	420	0.03	4.1483	0.0127642
				0.001	D6	30	-335.474	without_correction			0.0001	B9	0	976.202	mCherry	pS361			mCherry	pS361	420	0.1	4.82527	0.0146043			0.0001	B9	0	mCherry	pS361	217.743			mCherry	pS361	420	0.1	4.17368	0.0146043
				0.001	D7	30	-26.8603	without_correction			0.0001	B10	0	958.577	mCherry	pS361			mCherry	pS381	420	3e-05	2.25239	0.102134			0.0001	B10	0	mCherry	pS361	213.812			mCherry	pS381	420	3e-05	1.6008	0.102134
				0.1	E8	30	-179.162	without_correction			0.0003	C2	0	1133.27	mCherry	pS361			mCherry	pS381	420	0.0001	2.87276	0.0499987			0.0003	C2	0	mCherry	pS361	252.778			mCherry	pS381	420	0.0001	2.22116	0.0499987
				0.1	E9	30	114.176	without_correction			0.0003	C3	0	1067.96	mCherry	pS361			mCherry	pS381	420	0.0003	3.44867	0.000711875			0.0003	C3	0	mCherry	pS361	238.209			mCherry	pS381	420	0.0003	2.79708	0.000711875
				0.1	E10	30	259.215	without_correction			0.0003	C4	0	2127.54	mCherry	pS361			mCherry	pS381	420	0.001	4.03539	0.000756772			0.0003	C4	0	mCherry	pS361	474.551			mCherry	pS381	420	0.001	3.38379	0.000756772
				0.001	D5	60	97.6648	without_correction			0.001	C5	0	108.858	mCherry	pS361			mCherry	pS381	420	0.003	4.48522	0.0398281			0.001	C5	0	mCherry	pS361	24.281			mCherry	pS381	420	0.003	3.83363	0.0398281
				0.001	D6	60	-25.1755	without_correction			0.001	C6	0	1243.16	mCherry	pS361			mCherry	pS381	420	0.01	5.01754	0.0520773			0.001	C6	0	mCherry	pS361	277.287			mCherry	pS381	420	0.01	4.36594	0.0520773
				0.001	D7	60	-23.1992	without_correction			0.001	C7	0	1008.43	mCherry	pS361			mCherry	pS381	420	0.03	5.26643	0.0463684			0.001	C7	0	mCherry	pS361	224.931			mCherry	pS381	420	0.03	4.61483	0.0463684
				0.1	E8	60	456.578	without_correction			0.003	C8	0	871.213	mCherry	pS361			mCherry	pS381	420	0.1	5.30874	0.0492798			0.003	C8	0	mCherry	pS361	194.325			mCherry	pS381	420	0.1	4.65714	0.0492798
				0.1	E9	60	542.082	without_correction			0.003	C9	0	949.973	mCherry	pS361			mTagBFP2	pS361	420	3e-05	3.46613	0.0891891			0.003	C9	0	mCherry	pS361	211.893			mTagBFP2	pS361	420	3e-05	2.81453	0.0891891
				0.1	E10	60	546.772	without_correction			0.003	C10	0	889.707	mCherry	pS361			mTagBFP2	pS361	420	0.0001	3.93519	0.0833136			0.003	C10	0	mCherry	pS361	198.45			mTagBFP2	pS361	420	0.0001	3.2836	0.0833136
				0.001	D5	90	78.4894	without_correction			0.01	D2	0	1217.43	mCherry	pS361			mTagBFP2	pS361	420	0.0003	4.24939	0.0549579			0.01	D2	0	mCherry	pS361	271.549			mTagBFP2	pS361	420	0.0003	3.5978	0.0549579
				0.001	D6	90	76.4751	without_correction			0.01	D3	0	901.176	mCherry	pS361			mTagBFP2	pS361	420	0.001	4.58249	0.0449269			0.01	D3	0	mCherry	pS361	201.009			mTagBFP2	pS361	420	0.001	3.93089	0.0449269
				0.001	D7	90	-19.7011	without_correction			0.01	D4	0	702.387	mCherry	pS361			mTagBFP2	pS361	420	0.003	4.90169	0.0199976			0.01	D4	0	mCherry	pS361	156.668			mTagBFP2	pS361	420	0.003	4.2501	0.0199976
				0.1	E8	90	3173.16	without_correction			0.03	D5	0	1027.65	mCherry	pS361			mTagBFP2	pS361	420	0.01	5.13624	0.0275613			0.03	D5	0	mCherry	pS361	229.219			mTagBFP2	pS361	420	0.01	4.48465	0.0275613
				0.1	E9	90	3241.93	without_correction			0.03	D6	0	843.191	mCherry	pS361			mTagBFP2	pS361	420	0.03	5.20222	0.0245182			0.03	D6	0	mCherry	pS361	188.075			mTagBFP2	pS361	420	0.03	4.55063	0.0245182
				0.1	E10	90	2934.2	without_correction			0.1	D8	0	1032.55	mCherry	pS361			mTagBFP2	pS361	420	0.1	5.19901	0.0181687			0.1	D8	0	mCherry	pS361	230.313			mTagBFP2	pS361	420	0.1	4.54741	0.0181687
				0.001	D5	120	402.732	without_correction			0.1	D9	0	1089.06	mCherry	pS361			mTagBFP2	pS381	420	3e-05	3.11205	0.0380379			0.1	D9	0	mCherry	pS361	242.917			mTagBFP2	pS381	420	3e-05	2.46045	0.0380379
				0.001	D6	120	228.958	without_correction			0.1	D10	0	1083.73	mCherry	pS361			mTagBFP2	pS381	420	0.0001	3.57714	0.0575138			0.1	D10	0	mCherry	pS361	241.726			mTagBFP2	pS381	420	0.0001	2.92554	0.0575138
				0.001	D7	120	213.26	without_correction			0	A8	30	-18.4467	mCherry	pS361			mTagBFP2	pS381	420	0.0003	3.95165	0.0329944			0	A8	30	mCherry	pS361	-4.11457			mTagBFP2	pS381	420	0.0003	3.30005	0.0329944
				0.1	E8	120	9247.74	without_correction			0	A9	30	-45.7612	mCherry	pS361			mTagBFP2	pS381	420	0.001	4.36328	0.0308693			0	A9	30	mCherry	pS361	-10.2071			mTagBFP2	pS381	420	0.001	3.71169	0.0308693
				0.1	E9	120	9048.64	without_correction			0	A10	30	-5.35731	mCherry	pS361			mTagBFP2	pS381	420	0.003	4.7594	0.0466575			0	A10	30	mCherry	pS361	-1.19496			mTagBFP2	pS381	420	0.003	4.1078	0.0466575
				0.1	E10	120	8477.44	without_correction			3e-05	B5	30	-0.0276979	mCherry	pS361			mTagBFP2	pS381	420	0.01	5.11035	0.0197958			3e-05	B5	30	mCherry	pS361	-0.00617806			mTagBFP2	pS381	420	0.01	4.45876	0.0197958
				0.001	D5	150	1074.98	without_correction			3e-05	B6	30	-31.1184	mCherry	pS361			mTagBFP2	pS381	420	0.03	5.20382	0.000218567			3e-05	B6	30	mCherry	pS361	-6.94101			mTagBFP2	pS381	420	0.03	4.55223	0.000218567
				0.001	D6	150	937.252	without_correction			3e-05	B7	30	5.61803	mCherry	pS361			mTagBFP2	pS381	420	0.1	5.20965	0.00353338			3e-05	B7	30	mCherry	pS361	1.25311			mTagBFP2	pS381	420	0.1	4.55806	0.00353338
				0.001	D7	150	1075.37	without_correction			0.0001	B8	30	-44.0821	mCherry	pS361											0.0001	B8	30	mCherry	pS361	-9.83256
				0.1	E8	150	18127.4	without_correction			0.0001	B9	30	-22.6585	mCherry	pS361											0.0001	B9	30	mCherry	pS361	-5.05402
				0.1	E9	150	17172.4	without_correction			0.0001	B10	30	-40.3214	mCherry	pS361											0.0001	B10	30	mCherry	pS361	-8.99374
				0.1	E10	150	16428.6	without_correction			0.0003	C2	30	11.5879	mCherry	pS361											0.0003	C2	30	mCherry	pS361	2.58471
				0.001	D5	180	2502.41	without_correction			0.0003	C3	30	-2.73152	mCherry	pS361											0.0003	C3	30	mCherry	pS361	-0.60927
				0.001	D6	180	2284.95	without_correction			0.0003	C4	30	1856.8	mCherry	pS361											0.0003	C4	30	mCherry	pS361	414.161
				0.001	D7	180	2221.55	without_correction			0.001	C5	30	-19.5264	mCherry	pS361											0.001	C5	30	mCherry	pS361	-4.35539
				0.1	E8	180	26979.6	without_correction			0.001	C6	30	48.5631	mCherry	pS361											0.001	C6	30	mCherry	pS361	10.8321
				0.1	E9	180	26020.9	without_correction			0.001	C7	30	-20.5882	mCherry	pS361											0.001	C7	30	mCherry	pS361	-4.59223
				0.1	E10	180	25340.1	without_correction			0.003	C8	30	-36.7656	mCherry	pS361											0.003	C8	30	mCherry	pS361	-8.20062
				0.001	D5	210	4989.78	without_correction			0.003	C9	30	-5.35731	mCherry	pS361											0.003	C9	30	mCherry	pS361	-1.19496
				0.001	D6	210	4770.45	without_correction			0.003	C10	30	-38.9458	mCherry	pS361											0.003	C10	30	mCherry	pS361	-8.68693
				0.001	D7	210	4513.85	without_correction			0.01	D2	30	21.168	mCherry	pS361											0.01	D2	30	mCherry	pS361	4.72155
				0.1	E8	210	36030.1	without_correction			0.01	D3	30	-36.7656	mCherry	pS361											0.01	D3	30	mCherry	pS361	-8.20062
				0.1	E9	210	35005.9	without_correction			0.01	D4	30	-55.5697	mCherry	pS361											0.01	D4	30	mCherry	pS361	-12.3949
				0.1	E10	210	33822.1	without_correction			0.03	D5	30	-10.3786	mCherry	pS361											0.03	D5	30	mCherry	pS361	-2.31497
				0.001	D5	240	8540.35	without_correction			0.03	D6	30	-45.2162	mCherry	pS361											0.03	D6	30	mCherry	pS361	-10.0855
				0.001	D6	240	8477	without_correction			0.1	D8	30	5.61803	mCherry	pS361											0.1	D8	30	mCherry	pS361	1.25311
				0.001	D7	240	7934.64	without_correction			0.1	D9	30	19.5183	mCherry	pS361											0.1	D9	30	mCherry	pS361	4.35359
				0.1	E8	240	45099	without_correction			0.1	D10	30	-6.64124	mCherry	pS361											0.1	D10	30	mCherry	pS361	-1.48134
				0.1	E9	240	45207.3	without_correction			0	A8	60	-680.168	mCherry	pS361											0	A8	60	mCherry	pS361	-151.712
				0.1	E10	240	43495.6	without_correction			0	A9	60	-35.7073	mCherry	pS361											0	A9	60	mCherry	pS361	-7.96456
				0.001	D5	270	12569.2	without_correction			0	A10	60	-55.7934	mCherry	pS361											0	A10	60	mCherry	pS361	-12.4448
				0.001	D6	270	12797.4	without_correction			3e-05	B5	60	-51.5744	mCherry	pS361											3e-05	B5	60	mCherry	pS361	-11.5037
				0.001	D7	270	12070.6	without_correction			3e-05	B6	60	-42.209	mCherry	pS361											3e-05	B6	60	mCherry	pS361	-9.41479
				0.1	E8	270	54596.4	without_correction			3e-05	B7	60	-718.788	mCherry	pS361											3e-05	B7	60	mCherry	pS361	-160.327
				0.1	E9	270	54411.3	without_correction			0.0001	B8	60	-28.2283	mCherry	pS361											0.0001	B8	60	mCherry	pS361	-6.29637
				0.1	E10	270	52190.7	without_correction			0.0001	B9	60	-46.8093	mCherry	pS361											0.0001	B9	60	mCherry	pS361	-10.4409
				0.001	D5	300	17245	without_correction			0.0001	B10	60	-40.6806	mCherry	pS361											0.0001	B10	60	mCherry	pS361	-9.07387
				0.001	D6	300	17805.6	without_correction			0.0003	C2	60	-52.1777	mCherry	pS361											0.0003	C2	60	mCherry	pS361	-11.6383
				0.001	D7	300	16495.9	without_correction			0.0003	C3	60	-52.1777	mCherry	pS361											0.0003	C3	60	mCherry	pS361	-11.6383
				0.1	E8	300	62957.8	without_correction			0.0003	C4	60	1658.48	mCherry	pS361											0.0003	C4	60	mCherry	pS361	369.927
				0.1	E9	300	63118.2	without_correction			0.001	C5	60	-45.5112	mCherry	pS361											0.001	C5	60	mCherry	pS361	-10.1513
				0.1	E10	300	60624.9	without_correction			0.001	C6	60	-734.848	mCherry	pS361											0.001	C6	60	mCherry	pS361	-163.909
				0.001	D5	330	22237.6	without_correction			0.001	C7	60	-52.4658	mCherry	pS361											0.001	C7	60	mCherry	pS361	-11.7026
				0.001	D6	330	23026.4	without_correction			0.003	C8	60	-36.8614	mCherry	pS361											0.003	C8	60	mCherry	pS361	-8.22199
				0.001	D7	330	21370.2	without_correction			0.003	C9	60	-53.0148	mCherry	pS361											0.003	C9	60	mCherry	pS361	-11.825
				0.1	E8	330	69216.7	without_correction			0.003	C10	60	-46.3846	mCherry	pS361											0.003	C10	60	mCherry	pS361	-10.3461
				0.1	E9	330	69227.2	without_correction			0.01	D2	60	593.889	mCherry	pS361											0.01	D2	60	mCherry	pS361	132.468
				0.1	E10	330	66940.8	without_correction			0.01	D3	60	-39.6251	mCherry	pS361											0.01	D3	60	mCherry	pS361	-8.83842
				0.001	D5	360	27051.6	without_correction			0.01	D4	60	-12.2881	mCherry	pS361											0.01	D4	60	mCherry	pS361	-2.74089
				0.001	D6	360	28578.3	without_correction			0.03	D5	60	1212.31	mCherry	pS361											0.03	D5	60	mCherry	pS361	270.407
				0.001	D7	360	26271.3	without_correction			0.03	D6	60	567.677	mCherry	pS361											0.03	D6	60	mCherry	pS361	126.621
				0.1	E8	360	75779.4	without_correction			0.1	D8	60	1886.31	mCherry	pS361											0.1	D8	60	mCherry	pS361	420.745
				0.1	E9	360	75793.7	without_correction			0.1	D9	60	1262.97	mCherry	pS361											0.1	D9	60	mCherry	pS361	281.706
				0.1	E10	360	73233.3	without_correction			0.1	D10	60	1247.18	mCherry	pS361											0.1	D10	60	mCherry	pS361	278.186
				0.001	D5	390	30050.1	without_correction			0	A8	90	60.9615	mCherry	pS361											0	A8	90	mCherry	pS361	13.5975
				0.001	D6	390	32450.3	without_correction			0	A9	90	-418.517	mCherry	pS361											0	A9	90	mCherry	pS361	-93.3508
				0.001	D7	390	30073.4	without_correction			0	A10	90	-520.585	mCherry	pS361											0	A10	90	mCherry	pS361	-116.117
				0.1	E8	390	80834.3	without_correction			3e-05	B5	90	-466.29	mCherry	pS361											3e-05	B5	90	mCherry	pS361	-104.007
				0.1	E9	390	81110.6	without_correction			3e-05	B6	90	-433.861	mCherry	pS361											3e-05	B6	90	mCherry	pS361	-96.7732
				0.1	E10	390	77889.4	without_correction			3e-05	B7	90	-515.532	mCherry	pS361											3e-05	B7	90	mCherry	pS361	-114.99
				0.001	D5	420	31689.7	without_correction			0.0001	B8	90	-377.826	mCherry	pS361											0.0001	B8	90	mCherry	pS361	-84.2747
				0.001	D6	420	34594.2	without_correction			0.0001	B9	90	68.3377	mCherry	pS361											0.0001	B9	90	mCherry	pS361	15.2428
				0.001	D7	420	31718.7	without_correction			0.0001	B10	90	-432.155	mCherry	pS361											0.0001	B10	90	mCherry	pS361	-96.3927
				0.1	E8	420	86246	without_correction			0.0003	C2	90	-457.758	mCherry	pS361											0.0003	C2	90	mCherry	pS361	-102.104
				0.1	E9	420	86839.2	without_correction			0.0003	C3	90	59.915	mCherry	pS361											0.0003	C3	90	mCherry	pS361	13.3641
				0.1	E10	420	84097.3	without_correction			0.0003	C4	90	1091.14	mCherry	pS361											0.0003	C4	90	mCherry	pS361	243.381
				0.001	D5	450	31550.1	without_correction			0.001	C5	90	79.0128	mCherry	pS361											0.001	C5	90	mCherry	pS361	17.6239
				0.001	D6	450	34998.8	without_correction			0.001	C6	90	20.9493	mCherry	pS361											0.001	C6	90	mCherry	pS361	4.67276
				0.001	D7	450	31803.5	without_correction			0.001	C7	90	-481.629	mCherry	pS361											0.001	C7	90	mCherry	pS361	-107.428
				0.1	E8	450	89781.7	without_correction			0.003	C8	90	591.351	mCherry	pS361											0.003	C8	90	mCherry	pS361	131.902
				0.1	E9	450	91359.2	without_correction			0.003	C9	90	574.96	mCherry	pS361											0.003	C9	90	mCherry	pS361	128.246
				0.1	E10	450	87929.9	without_correction			0.003	C10	90	578.534	mCherry	pS361											0.003	C10	90	mCherry	pS361	129.043
				0.001	D5	480	31211.5	without_correction			0.01	D2	90	3190.96	mCherry	pS361											0.01	D2	90	mCherry	pS361	711.748
				0.001	D6	480	34684.7	without_correction			0.01	D3	90	2101.49	mCherry	pS361											0.01	D3	90	mCherry	pS361	468.74
				0.001	D7	480	31929.3	without_correction			0.01	D4	90	2065	mCherry	pS361											0.01	D4	90	mCherry	pS361	460.6
				0.1	E8	480	90452.1	without_correction			0.03	D5	90	5736.11	mCherry	pS361											0.03	D5	90	mCherry	pS361	1279.45
				0.1	E9	480	91781	without_correction			0.03	D6	90	4060.73	mCherry	pS361											0.03	D6	90	mCherry	pS361	905.751
				0.1	E10	480	88261.3	without_correction			0.1	D8	90	7986.97	mCherry	pS361											0.1	D8	90	mCherry	pS361	1781.5
				0.001	D5	510	30991.3	without_correction			0.1	D9	90	6571.99	mCherry	pS361											0.1	D9	90	mCherry	pS361	1465.89
				0.001	D6	510	34638.4	without_correction			0.1	D10	90	6533.07	mCherry	pS361											0.1	D10	90	mCherry	pS361	1457.21
				0.001	D7	510	31424.2	without_correction			0	A8	120	249.417	mCherry	pS361											0	A8	120	mCherry	pS361	55.6329
				0.1	E8	510	89832.8	without_correction			0	A9	120	-150.229	mCherry	pS361											0	A9	120	mCherry	pS361	-33.5087
				0.1	E9	510	91208.8	without_correction			0	A10	120	-238.445	mCherry	pS361											0	A10	120	mCherry	pS361	-53.1854
				0.1	E10	510	88523.6	without_correction			3e-05	B5	120	-182.232	mCherry	pS361											3e-05	B5	120	mCherry	pS361	-40.6472
				0.001	D5	540	30696.8	without_correction			3e-05	B6	120	-166.725	mCherry	pS361											3e-05	B6	120	mCherry	pS361	-37.1883
				0.001	D6	540	34215.7	without_correction			3e-05	B7	120	-235.39	mCherry	pS361											3e-05	B7	120	mCherry	pS361	-52.5041
				0.001	D7	540	31371.9	without_correction			0.0001	B8	120	-113.53	mCherry	pS361											0.0001	B8	120	mCherry	pS361	-25.3231
				0.1	E8	540	89335.6	without_correction			0.0001	B9	120	255.247	mCherry	pS361											0.0001	B9	120	mCherry	pS361	56.9331
				0.1	E9	540	89804.6	without_correction			0.0001	B10	120	-162.559	mCherry	pS361											0.0001	B10	120	mCherry	pS361	-36.2591
				0.1	E10	540	87495.6	without_correction			0.0003	C2	120	259.09	mCherry	pS361											0.0003	C2	120	mCherry	pS361	57.7905
				0.001	D5	570	30455.9	without_correction			0.0003	C3	120	-170.918	mCherry	pS361											0.0003	C3	120	mCherry	pS361	-38.1236
				0.001	D6	570	33475.9	without_correction			0.0003	C4	120	1106.04	mCherry	pS361											0.0003	C4	120	mCherry	pS361	246.703
				0.001	D7	570	30908.2	without_correction			0.001	C5	120	683.574	mCherry	pS361											0.001	C5	120	mCherry	pS361	152.472
				0.1	E8	570	88119.7	without_correction			0.001	C6	120	208.807	mCherry	pS361											0.001	C6	120	mCherry	pS361	46.5747
				0.1	E9	570	89781.4	without_correction			0.001	C7	120	238.54	mCherry	pS361											0.001	C7	120	mCherry	pS361	53.2067
				0.1	E10	570	86256.5	without_correction			0.003	C8	120	2761.84	mCherry	pS361											0.003	C8	120	mCherry	pS361	616.033
				0.001	D5	600	29880.5	without_correction			0.003	C9	120	1963.13	mCherry	pS361											0.003	C9	120	mCherry	pS361	437.879
				0.001	D6	600	33141.2	without_correction			0.003	C10	120	1526.68	mCherry	pS361											0.003	C10	120	mCherry	pS361	340.529
				0.001	D7	600	30346.6	without_correction			0.01	D2	120	8367.18	mCherry	pS361											0.01	D2	120	mCherry	pS361	1866.31
				0.1	E8	600	87195.4	without_correction			0.01	D3	120	6541.55	mCherry	pS361											0.01	D3	120	mCherry	pS361	1459.1
				0.1	E9	600	89286.6	without_correction			0.01	D4	120	7977.78	mCherry	pS361											0.01	D4	120	mCherry	pS361	1779.45
				0.1	E10	600	86510.5	without_correction			0.03	D5	120	13926.2	mCherry	pS361											0.03	D5	120	mCherry	pS361	3106.25
				0.001	D5	630	29435.4	without_correction			0.03	D6	120	11145.9	mCherry	pS361											0.03	D6	120	mCherry	pS361	2486.11
				0.001	D6	630	32560	without_correction			0.1	D8	120	16554.9	mCherry	pS361											0.1	D8	120	mCherry	pS361	3692.59
				0.001	D7	630	30041	without_correction			0.1	D9	120	14296.9	mCherry	pS361											0.1	D9	120	mCherry	pS361	3188.94
				0.1	E8	630	86365.5	without_correction			0.1	D10	120	13799.8	mCherry	pS361											0.1	D10	120	mCherry	pS361	3078.05
				0.1	E9	630	87826.6	without_correction			0	A8	150	59.9934	mCherry	pS361											0	A8	150	mCherry	pS361	13.3816
				0.1	E10	630	84429.5	without_correction			0	A9	150	65.4823	mCherry	pS361											0	A9	150	mCherry	pS361	14.6059
				0.001	D5	660	28777.3	without_correction			0	A10	150	15.4401	mCherry	pS361											0	A10	150	mCherry	pS361	3.44393
				0.001	D6	660	31856.8	without_correction			3e-05	B5	150	60.6168	mCherry	pS361											3e-05	B5	150	mCherry	pS361	13.5207
				0.001	D7	660	29394.4	without_correction			3e-05	B6	150	63.683	mCherry	pS361											3e-05	B6	150	mCherry	pS361	14.2046
				0.1	E8	660	83673.7	without_correction			3e-05	B7	150	29.1589	mCherry	pS361											3e-05	B7	150	mCherry	pS361	6.50394
				0.1	E9	660	86289.6	without_correction			0.0001	B8	150	419.182	mCherry	pS361											0.0001	B8	150	mCherry	pS361	93.4992
				0.1	E10	660	82659.7	without_correction			0.0001	B9	150	61.2368	mCherry	pS361											0.0001	B9	150	mCherry	pS361	13.659
				0.001	D5	690	28274.4	without_correction			0.0001	B10	150	54.2298	mCherry	pS361											0.0001	B10	150	mCherry	pS361	12.096
				0.001	D6	690	31325.2	without_correction			0.0003	C2	150	750.229	mCherry	pS361											0.0003	C2	150	mCherry	pS361	167.34
				0.001	D7	690	29042.5	without_correction			0.0003	C3	150	749.442	mCherry	pS361											0.0003	C3	150	mCherry	pS361	167.164
				0.1	E8	690	82437.7	without_correction			0.0003	C4	150	1385.99	mCherry	pS361											0.0003	C4	150	mCherry	pS361	309.148
				0.1	E9	690	84605.3	without_correction			0.001	C5	150	2452.9	mCherry	pS361											0.001	C5	150	mCherry	pS361	547.122
				0.1	E10	690	81635.2	without_correction			0.001	C6	150	1822.97	mCherry	pS361											0.001	C6	150	mCherry	pS361	406.616
				0.001	D5	720	27910.7	without_correction			0.001	C7	150	1806.13	mCherry	pS361											0.001	C7	150	mCherry	pS361	402.86
				0.001	D6	720	31024.5	without_correction			0.003	C8	150	6264.44	mCherry	pS361											0.003	C8	150	mCherry	pS361	1397.29
				0.001	D7	720	28482.2	without_correction			0.003	C9	150	5061.2	mCherry	pS361											0.003	C9	150	mCherry	pS361	1128.91
				0.1	E8	720	81688.4	without_correction			0.003	C10	150	4717.22	mCherry	pS361											0.003	C10	150	mCherry	pS361	1052.18
				0.1	E9	720	83395.1	without_correction			0.01	D2	150	16631.1	mCherry	pS361											0.01	D2	150	mCherry	pS361	3709.58
				0.1	E10	720	80355.6	without_correction			0.01	D3	150	13340.4	mCherry	pS361											0.01	D3	150	mCherry	pS361	2975.59
				0.001	D5	750	27506.8	without_correction			0.01	D4	150	13837.1	mCherry	pS361											0.01	D4	150	mCherry	pS361	3086.39
				0.001	D6	750	30614.7	without_correction			0.03	D5	150	23530.3	mCherry	pS361											0.03	D5	150	mCherry	pS361	5248.47
				0.001	D7	750	27885.6	without_correction			0.03	D6	150	20289.9	mCherry	pS361											0.03	D6	150	mCherry	pS361	4525.69
				0.1	E8	750	80155.9	without_correction			0.1	D8	150	26373.5	mCherry	pS361											0.1	D8	150	mCherry	pS361	5882.65
				0.1	E9	750	82174.8	without_correction			0.1	D9	150	24090.9	mCherry	pS361											0.1	D9	150	mCherry	pS361	5373.52
				0.1	E10	750	79455.2	without_correction			0.1	D10	150	23184	mCherry	pS361											0.1	D10	150	mCherry	pS361	5171.23
				0.001	D5	780	27039.6	without_correction			0	A8	180	123.843	mCherry	pS361											0	A8	180	mCherry	pS361	27.6233
				0.001	D6	780	30154.5	without_correction			0	A9	180	123.347	mCherry	pS361											0	A9	180	mCherry	pS361	27.5126
				0.001	D7	780	27630.3	without_correction			0	A10	180	125.278	mCherry	pS361											0	A10	180	mCherry	pS361	27.9434
				0.1	E8	780	78281.1	without_correction			3e-05	B5	180	402.974	mCherry	pS361											3e-05	B5	180	mCherry	pS361	89.8839
				0.1	E9	780	79742.9	without_correction			3e-05	B6	180	401.386	mCherry	pS361											3e-05	B6	180	mCherry	pS361	89.5298
				0.1	E10	780	77186.9	without_correction			3e-05	B7	180	124.973	mCherry	pS361											3e-05	B7	180	mCherry	pS361	27.8753
				0.001	D5	810	26609.5	without_correction			0.0001	B8	180	658.659	mCherry	pS361											0.0001	B8	180	mCherry	pS361	146.915
				0.001	D6	810	29565.9	without_correction			0.0001	B9	180	681.671	mCherry	pS361											0.0001	B9	180	mCherry	pS361	152.048
				0.001	D7	810	27299.1	without_correction			0.0001	B10	180	401.386	mCherry	pS361											0.0001	B10	180	mCherry	pS361	89.5298
				0.1	E8	810	76835.1	without_correction			0.0003	C2	180	1782.29	mCherry	pS361											0.0003	C2	180	mCherry	pS361	397.542
				0.1	E9	810	78353.3	without_correction			0.0003	C3	180	1531.86	mCherry	pS361											0.0003	C3	180	mCherry	pS361	341.684
				0.1	E10	810	75780.6	without_correction			0.0003	C4	180	1687.88	mCherry	pS361											0.0003	C4	180	mCherry	pS361	376.484
				0.001	D5	840	26196	without_correction			0.001	C5	180	4597.42	mCherry	pS361											0.001	C5	180	mCherry	pS361	1025.46
				0.001	D6	840	29371.7	without_correction			0.001	C6	180	4232.53	mCherry	pS361											0.001	C6	180	mCherry	pS361	944.071
				0.001	D7	840	26992.1	without_correction			0.001	C7	180	3566.91	mCherry	pS361											0.001	C7	180	mCherry	pS361	795.604
				0.1	E8	840	75551.5	without_correction			0.003	C8	180	11274.3	mCherry	pS361											0.003	C8	180	mCherry	pS361	2514.75
				0.1	E9	840	76627	without_correction			0.003	C9	180	9318.82	mCherry	pS361											0.003	C9	180	mCherry	pS361	2078.58
				0.1	E10	840	74308.8	without_correction			0.003	C10	180	8496.84	mCherry	pS361											0.003	C10	180	mCherry	pS361	1895.23
				0.001	D5	870	25731.8	without_correction			0.01	D2	180	25425	mCherry	pS361											0.01	D2	180	mCherry	pS361	5671.08
				0.001	D6	870	28656.2	without_correction			0.01	D3	180	21792.3	mCherry	pS361											0.01	D3	180	mCherry	pS361	4860.81
				0.001	D7	870	26397.7	without_correction			0.01	D4	180	21604.6	mCherry	pS361											0.01	D4	180	mCherry	pS361	4818.94
				0.1	E8	870	74115.9	without_correction			0.03	D5	180	33500.6	mCherry	pS361											0.03	D5	180	mCherry	pS361	7472.36
				0.1	E9	870	75163	without_correction			0.03	D6	180	30410.7	mCherry	pS361											0.03	D6	180	mCherry	pS361	6783.16
				0.1	E10	870	72548	without_correction			0.1	D8	180	36702.8	mCherry	pS361											0.1	D8	180	mCherry	pS361	8186.6
				0.001	D5	900	25361.9	without_correction			0.1	D9	180	34302.6	mCherry	pS361											0.1	D9	180	mCherry	pS361	7651.24
				0.001	D6	900	28498.5	without_correction			0.1	D10	180	32545.7	mCherry	pS361											0.1	D10	180	mCherry	pS361	7259.37
				0.001	D7	900	26310.8	without_correction			0	A8	210	71.2028	mCherry	pS361											0	A8	210	mCherry	pS361	15.8819
				0.1	E8	900	72524.8	without_correction			0	A9	210	70.9026	mCherry	pS361											0	A9	210	mCherry	pS361	15.8149
				0.1	E9	900	73475.3	without_correction			0	A10	210	78.2568	mCherry	pS361											0	A10	210	mCherry	pS361	17.4553
				0.1	E10	900	71028.1	without_correction			3e-05	B5	210	302.744	mCherry	pS361											3e-05	B5	210	mCherry	pS361	67.5275
				0.001	D5	930	25143.4	without_correction			3e-05	B6	210	69.3017	mCherry	pS361											3e-05	B6	210	mCherry	pS361	15.4578
				0.001	D6	930	28267	without_correction			3e-05	B7	210	74.6778	mCherry	pS361											3e-05	B7	210	mCherry	pS361	16.657
				0.001	D7	930	25996.1	without_correction			0.0001	B8	210	1196.5	mCherry	pS361											0.0001	B8	210	mCherry	pS361	266.88
				0.1	E8	930	71291.5	without_correction			0.0001	B9	210	997.869	mCherry	pS361											0.0001	B9	210	mCherry	pS361	222.576
				0.1	E9	930	72898.5	without_correction			0.0001	B10	210	532.483	mCherry	pS361											0.0001	B10	210	mCherry	pS361	118.771
				0.1	E10	930	70964.8	without_correction			0.0003	C2	210	3050.4	mCherry	pS361											0.0003	C2	210	mCherry	pS361	680.395
				0.001	D5	0	-34.5428	with_correction			0.0003	C3	210	2877.07	mCherry	pS361											0.0003	C3	210	mCherry	pS361	641.735
				0.001	D6	0	-393.208	with_correction			0.0003	C4	210	2478.72	mCherry	pS361											0.0003	C4	210	mCherry	pS361	552.883
				0.001	D7	0	-29.3329	with_correction			0.001	C5	210	7562.85	mCherry	pS361											0.001	C5	210	mCherry	pS361	1686.9
				0.1	E8	0	131.353	with_correction			0.001	C6	210	7145.8	mCherry	pS361											0.001	C6	210	mCherry	pS361	1593.88
				0.1	E9	0	499.768	with_correction			0.001	C7	210	5780.59	mCherry	pS361											0.001	C7	210	mCherry	pS361	1289.37
				0.1	E10	0	135.557	with_correction			0.003	C8	210	16980.5	mCherry	pS361											0.003	C8	210	mCherry	pS361	3787.53
				0.001	D5	30	-30.8554	with_correction			0.003	C9	210	14539.3	mCherry	pS361											0.003	C9	210	mCherry	pS361	3243.01
				0.001	D6	30	-344.471	with_correction			0.003	C10	210	12861.6	mCherry	pS361											0.003	C10	210	mCherry	pS361	2868.8
				0.001	D7	30	-27.6569	with_correction			0.01	D2	210	33550.3	mCherry	pS361											0.01	D2	210	mCherry	pS361	7483.45
				0.1	E8	30	-184.03	with_correction			0.01	D3	210	30164.9	mCherry	pS361											0.01	D3	210	mCherry	pS361	6728.32
				0.1	E9	30	117.407	with_correction			0.01	D4	210	28600.6	mCherry	pS361											0.01	D4	210	mCherry	pS361	6379.39
				0.1	E10	30	266.491	with_correction			0.03	D5	210	42183.3	mCherry	pS361											0.03	D5	210	mCherry	pS361	9409.03
				0.001	D5	60	100.73	with_correction			0.03	D6	210	39238.8	mCherry	pS361											0.03	D6	210	mCherry	pS361	8752.27
				0.001	D6	60	-25.9825	with_correction			0.1	D8	210	45291.5	mCherry	pS361											0.1	D8	210	mCherry	pS361	10102.3
				0.001	D7	60	-24.0119	with_correction			0.1	D9	210	43111.2	mCherry	pS361											0.1	D9	210	mCherry	pS361	9616.01
				0.1	E8	60	471.159	with_correction			0.1	D10	210	40628.7	mCherry	pS361											0.1	D10	210	mCherry	pS361	9062.29
				0.1	E9	60	560.214	with_correction			0	A8	240	-133.876	mCherry	pS361											0	A8	240	mCherry	pS361	-29.8612
				0.1	E10	60	564.944	with_correction			0	A9	240	-134.86	mCherry	pS361											0	A9	240	mCherry	pS361	-30.0806
				0.001	D5	90	81.363	with_correction			0	A10	240	-141.204	mCherry	pS361											0	A10	240	mCherry	pS361	-31.4958
				0.001	D6	90	79.33	with_correction			3e-05	B5	240	466.51	mCherry	pS361											3e-05	B5	240	mCherry	pS361	104.056
				0.001	D7	90	-20.4928	with_correction			3e-05	B6	240	466.201	mCherry	pS361											3e-05	B6	240	mCherry	pS361	103.987
				0.1	E8	90	3290.05	with_correction			3e-05	B7	240	267.933	mCherry	pS361											3e-05	B7	240	mCherry	pS361	59.7628
				0.1	E9	90	3365.08	with_correction			0.0001	B8	240	1824.21	mCherry	pS361											0.0001	B8	240	mCherry	pS361	406.893
				0.1	E10	90	3046.25	with_correction			0.0001	B9	240	1453.89	mCherry	pS361											0.0001	B9	240	mCherry	pS361	324.292
				0.001	D5	120	419.692	with_correction			0.0001	B10	240	1059.63	mCherry	pS361											0.0001	B10	240	mCherry	pS361	236.352
				0.001	D6	120	238.786	with_correction			0.0003	C2	240	4766.02	mCherry	pS361											0.0003	C2	240	mCherry	pS361	1063.07
				0.001	D7	120	222.981	with_correction			0.0003	C3	240	4229.74	mCherry	pS361											0.0003	C3	240	mCherry	pS361	943.449
				0.1	E8	120	9637.06	with_correction			0.0003	C4	240	3819.72	mCherry	pS361											0.0003	C4	240	mCherry	pS361	851.993
				0.1	E9	120	9436.25	with_correction			0.001	C5	240	10793	mCherry	pS361											0.001	C5	240	mCherry	pS361	2407.4
				0.1	E10	120	8843.21	with_correction			0.001	C6	240	10317.4	mCherry	pS361											0.001	C6	240	mCherry	pS361	2301.31
				0.001	D5	150	1128.83	with_correction			0.001	C7	240	8444.7	mCherry	pS361											0.001	C7	240	mCherry	pS361	1883.6
				0.001	D6	150	984.281	with_correction			0.003	C8	240	22379.5	mCherry	pS361											0.003	C8	240	mCherry	pS361	4991.78
				0.001	D7	150	1132.08	with_correction			0.003	C9	240	19551.7	mCherry	pS361											0.003	C9	240	mCherry	pS361	4361.04
				0.1	E8	150	18984.9	with_correction			0.003	C10	240	17942.5	mCherry	pS361											0.003	C10	240	mCherry	pS361	4002.09
				0.1	E9	150	17996.3	with_correction			0.01	D2	240	41653.9	mCherry	pS361											0.01	D2	240	mCherry	pS361	9290.95
				0.1	E10	150	17226.2	with_correction			0.01	D3	240	38293.2	mCherry	pS361											0.01	D3	240	mCherry	pS361	8541.36
				0.001	D5	180	2650.12	with_correction			0.01	D4	240	35936.4	mCherry	pS361											0.01	D4	240	mCherry	pS361	8015.67
				0.001	D6	180	2419.56	with_correction			0.03	D5	240	50190.6	mCherry	pS361											0.03	D5	240	mCherry	pS361	11195.1
				0.001	D7	180	2358.41	with_correction			0.03	D6	240	47868.5	mCherry	pS361											0.03	D6	240	mCherry	pS361	10677.1
				0.1	E8	180	28446.3	with_correction			0.1	D8	240	52552.5	mCherry	pS361											0.1	D8	240	mCherry	pS361	11721.9
				0.1	E9	180	27445.4	with_correction			0.1	D9	240	51137.8	mCherry	pS361											0.1	D9	240	mCherry	pS361	11406.4
				0.1	E10	180	26741.6	with_correction			0.1	D10	240	47776.9	mCherry	pS361											0.1	D10	240	mCherry	pS361	10656.7
				0.001	D5	210	5340.04	with_correction			0	A8	270	-56.0241	mCherry	pS361											0	A8	270	mCherry	pS361	-12.4963
				0.001	D6	210	5104.89	with_correction			0	A9	270	-57.5624	mCherry	pS361											0	A9	270	mCherry	pS361	-12.8394
				0.001	D7	210	4842.98	with_correction			0	A10	270	-61.9574	mCherry	pS361											0	A10	270	mCherry	pS361	-13.8197
				0.1	E8	210	38251.5	with_correction			3e-05	B5	270	812.622	mCherry	pS361											3e-05	B5	270	mCherry	pS361	181.257
				0.1	E9	210	37162.6	with_correction			3e-05	B6	270	813.185	mCherry	pS361											3e-05	B6	270	mCherry	pS361	181.382
				0.1	E10	210	35945	with_correction			3e-05	B7	270	467.408	mCherry	pS361											3e-05	B7	270	mCherry	pS361	104.256
				0.001	D5	240	9240.33	with_correction			0.0001	B8	270	2674.98	mCherry	pS361											0.0001	B8	270	mCherry	pS361	596.659
				0.001	D6	240	9165.64	with_correction			0.0001	B9	270	2359.81	mCherry	pS361											0.0001	B9	270	mCherry	pS361	526.358
				0.001	D7	240	8601.04	with_correction			0.0001	B10	270	1673.48	mCherry	pS361											0.0001	B10	270	mCherry	pS361	373.272
				0.1	E8	240	48216.1	with_correction			0.0003	C2	270	6578.06	mCherry	pS361											0.0003	C2	270	mCherry	pS361	1467.24
				0.1	E9	240	48285.2	with_correction			0.0003	C3	270	5837.7	mCherry	pS361											0.0003	C3	270	mCherry	pS361	1302.11
				0.1	E10	240	46530.8	with_correction			0.0003	C4	270	5005.45	mCherry	pS361											0.0003	C4	270	mCherry	pS361	1116.47
				0.001	D5	270	13784.1	with_correction			0.001	C5	270	14009	mCherry	pS361											0.001	C5	270	mCherry	pS361	3124.72
				0.001	D6	270	14020.7	with_correction			0.001	C6	270	13537.8	mCherry	pS361											0.001	C6	270	mCherry	pS361	3019.63
				0.001	D7	270	13252.8	with_correction			0.001	C7	270	11384.9	mCherry	pS361											0.001	C7	270	mCherry	pS361	2539.42
				0.1	E8	270	58817.7	with_correction			0.003	C8	270	28113.9	mCherry	pS361											0.003	C8	270	mCherry	pS361	6270.85
				0.1	E9	270	58551.1	with_correction			0.003	C9	270	24929.8	mCherry	pS361											0.003	C9	270	mCherry	pS361	5560.64
				0.1	E10	270	56269.9	with_correction			0.003	C10	270	22748.7	mCherry	pS361											0.003	C10	270	mCherry	pS361	5074.12
				0.001	D5	300	19161.4	with_correction			0.01	D2	270	48048.5	mCherry	pS361											0.01	D2	270	mCherry	pS361	10717.3
				0.001	D6	300	19753.8	with_correction			0.01	D3	270	45277.1	mCherry	pS361											0.01	D3	270	mCherry	pS361	10099.1
				0.001	D7	300	18349.9	with_correction			0.01	D4	270	42330.7	mCherry	pS361											0.01	D4	270	mCherry	pS361	9441.92
				0.1	E8	300	68446	with_correction			0.03	D5	270	56747.3	mCherry	pS361											0.03	D5	270	mCherry	pS361	12657.6
				0.1	E9	300	68504.5	with_correction			0.03	D6	270	54625.6	mCherry	pS361											0.03	D6	270	mCherry	pS361	12184.3
				0.1	E10	300	65924.1	with_correction			0.1	D8	270	59095.6	mCherry	pS361											0.1	D8	270	mCherry	pS361	13181.4
				0.001	D5	330	24967.8	with_correction			0.1	D9	270	57695.8	mCherry	pS361											0.1	D9	270	mCherry	pS361	12869.1
				0.001	D6	330	25815.3	with_correction			0.1	D10	270	53960.7	mCherry	pS361											0.1	D10	270	mCherry	pS361	12036
				0.001	D7	330	24025.4	with_correction			0	A8	300	127.23	mCherry	pS361											0	A8	300	mCherry	pS361	28.3788
				0.1	E8	330	76048.4	with_correction			0	A9	300	-30.0259	mCherry	pS361											0	A9	300	mCherry	pS361	-6.69731
				0.1	E9	330	75916.9	with_correction			0	A10	300	-30.3485	mCherry	pS361											0	A10	300	mCherry	pS361	-6.76928
				0.1	E10	330	73540.8	with_correction			3e-05	B5	300	1062.4	mCherry	pS361											3e-05	B5	300	mCherry	pS361	236.969
				0.001	D5	360	30664.9	with_correction			3e-05	B6	300	1057.21	mCherry	pS361											3e-05	B6	300	mCherry	pS361	235.813
				0.001	D6	360	32343.1	with_correction			3e-05	B7	300	731.678	mCherry	pS361											3e-05	B7	300	mCherry	pS361	163.202
				0.001	D7	360	29815.4	with_correction			0.0001	B8	300	3205.77	mCherry	pS361											0.0001	B8	300	mCherry	pS361	715.051
				0.1	E8	360	84095.2	with_correction			0.0001	B9	300	2931.21	mCherry	pS361											0.0001	B9	300	mCherry	pS361	653.81
				0.1	E9	360	83941.2	with_correction			0.0001	B10	300	2407.23	mCherry	pS361											0.0001	B10	300	mCherry	pS361	536.936
				0.1	E10	360	81255.8	with_correction			0.0003	C2	300	7915.87	mCherry	pS361											0.0003	C2	300	mCherry	pS361	1765.64
				0.001	D5	390	34367.8	with_correction			0.0003	C3	300	7224.21	mCherry	pS361											0.0003	C3	300	mCherry	pS361	1611.37
				0.001	D6	390	37064.4	with_correction			0.0003	C4	300	6227.7	mCherry	pS361											0.0003	C4	300	mCherry	pS361	1389.1
				0.001	D7	390	34432.9	with_correction			0.001	C5	300	16381.9	mCherry	pS361											0.001	C5	300	mCherry	pS361	3654
				0.1	E8	390	90576.9	with_correction			0.001	C6	300	16259	mCherry	pS361											0.001	C6	300	mCherry	pS361	3626.6
				0.1	E9	390	90720.5	with_correction			0.001	C7	300	13889.5	mCherry	pS361											0.001	C7	300	mCherry	pS361	3098.07
				0.1	E10	390	87306.8	with_correction			0.003	C8	300	32140	mCherry	pS361											0.003	C8	300	mCherry	pS361	7168.88
				0.001	D5	420	36484.5	with_correction			0.003	C9	300	28670.6	mCherry	pS361											0.003	C9	300	mCherry	pS361	6395.02
				0.001	D6	420	39826.3	with_correction			0.003	C10	300	27673.8	mCherry	pS361											0.003	C10	300	mCherry	pS361	6172.68
				0.001	D7	420	36579.4	with_correction			0.01	D2	300	52491.3	mCherry	pS361											0.01	D2	300	mCherry	pS361	11708.3
				0.1	E8	420	97417	with_correction			0.01	D3	300	51346.1	mCherry	pS361											0.01	D3	300	mCherry	pS361	11452.8
				0.1	E9	420	97894.5	with_correction			0.01	D4	300	48419.8	mCherry	pS361											0.01	D4	300	mCherry	pS361	10800.1
				0.1	E10	420	94971.2	with_correction			0.03	D5	300	61754.1	mCherry	pS361											0.03	D5	300	mCherry	pS361	13774.3
				0.001	D5	450	36519.8	with_correction			0.03	D6	300	60359.2	mCherry	pS361											0.03	D6	300	mCherry	pS361	13463.2
				0.001	D6	450	40550.7	with_correction			0.1	D8	300	63949.4	mCherry	pS361											0.1	D8	300	mCherry	pS361	14264
				0.001	D7	450	36880.4	with_correction			0.1	D9	300	63094.4	mCherry	pS361											0.1	D9	300	mCherry	pS361	14073.3
				0.1	E8	450	102286	with_correction			0.1	D10	300	58616.3	mCherry	pS361											0.1	D10	300	mCherry	pS361	13074.5
				0.1	E9	450	103857	with_correction			0	A8	330	-52.9152	mCherry	pS361											0	A8	330	mCherry	pS361	-11.8028
				0.1	E10	450	100110	with_correction			0	A9	330	94.5186	mCherry	pS361											0	A9	330	mCherry	pS361	21.0825
				0.001	D5	480	36237.6	with_correction			0	A10	330	-58.3892	mCherry	pS361											0	A10	330	mCherry	pS361	-13.0238
				0.001	D6	480	40289	with_correction			3e-05	B5	330	1267.47	mCherry	pS361											3e-05	B5	330	mCherry	pS361	282.711
				0.001	D7	480	37150.8	with_correction			3e-05	B6	330	1115.58	mCherry	pS361											3e-05	B6	330	mCherry	pS361	248.832
				0.1	E8	480	103974	with_correction			3e-05	B7	330	922.091	mCherry	pS361											3e-05	B7	330	mCherry	pS361	205.674
				0.1	E9	480	105256	with_correction			0.0001	B8	330	3420.46	mCherry	pS361											0.0001	B8	330	mCherry	pS361	762.939
				0.1	E10	480	101422	with_correction			0.0001	B9	330	3148.99	mCherry	pS361											0.0001	B9	330	mCherry	pS361	702.387
				0.001	D5	510	36026.1	with_correction			0.0001	B10	330	2752.69	mCherry	pS361											0.0001	B10	330	mCherry	pS361	613.992
				0.001	D6	510	40316	with_correction			0.0003	C2	330	8444.28	mCherry	pS361											0.0003	C2	330	mCherry	pS361	1883.51
				0.001	D7	510	36634.3	with_correction			0.0003	C3	330	7969.11	mCherry	pS361											0.0003	C3	330	mCherry	pS361	1777.52
				0.1	E8	510	104008	with_correction			0.0003	C4	330	7230.08	mCherry	pS361											0.0003	C4	330	mCherry	pS361	1612.68
				0.1	E9	510	105437	with_correction			0.001	C5	330	17760.1	mCherry	pS361											0.001	C5	330	mCherry	pS361	3961.42
				0.1	E10	510	102454	with_correction			0.001	C6	330	17620.8	mCherry	pS361											0.001	C6	330	mCherry	pS361	3930.34
				0.001	D5	540	35709.4	with_correction			0.001	C7	330	15698.5	mCherry	pS361											0.001	C7	330	mCherry	pS361	3501.58
				0.001	D6	540	39893.1	with_correction			0.003	C8	330	34442	mCherry	pS361											0.003	C8	330	mCherry	pS361	7682.33
				0.001	D7	540	36604.3	with_correction			0.003	C9	330	31254.6	mCherry	pS361											0.003	C9	330	mCherry	pS361	6971.38
				0.1	E8	540	103788	with_correction			0.003	C10	330	30700.3	mCherry	pS361											0.003	C10	330	mCherry	pS361	6847.74
				0.1	E9	540	104240	with_correction			0.01	D2	330	54702.2	mCherry	pS361											0.01	D2	330	mCherry	pS361	12201.4
				0.1	E10	540	101663	with_correction			0.01	D3	330	54267.4	mCherry	pS361											0.01	D3	330	mCherry	pS361	12104.4
				0.001	D5	570	35474.2	with_correction			0.01	D4	330	52339.1	mCherry	pS361											0.01	D4	330	mCherry	pS361	11674.3
				0.001	D6	570	39097.1	with_correction			0.03	D5	330	64693.7	mCherry	pS361											0.03	D5	330	mCherry	pS361	14430
				0.001	D7	570	36130	with_correction			0.03	D6	330	64403.6	mCherry	pS361											0.03	D6	330	mCherry	pS361	14365.3
				0.1	E8	570	102627	with_correction			0.1	D8	330	68042.1	mCherry	pS361											0.1	D8	330	mCherry	pS361	15176.9
				0.1	E9	570	104478	with_correction			0.1	D9	330	66632.1	mCherry	pS361											0.1	D9	330	mCherry	pS361	14862.4
				0.1	E10	570	100474	with_correction			0.1	D10	330	62146.4	mCherry	pS361											0.1	D10	330	mCherry	pS361	13861.8
				0.001	D5	600	34856.7	with_correction			0	A8	360	61.1148	mCherry	pS361											0	A8	360	mCherry	pS361	13.6317
				0.001	D6	600	38747.2	with_correction			0	A9	360	60.7111	mCherry	pS361											0	A9	360	mCherry	pS361	13.5417
				0.001	D7	600	35530.4	with_correction			0	A10	360	-83.409	mCherry	pS361											0	A10	360	mCherry	pS361	-18.6045
				0.1	E8	600	101708	with_correction			3e-05	B5	360	1310.25	mCherry	pS361											3e-05	B5	360	mCherry	pS361	292.253
				0.1	E9	600	104061	with_correction			3e-05	B6	360	1167.15	mCherry	pS361											3e-05	B6	360	mCherry	pS361	260.334
				0.1	E10	600	100901	with_correction			3e-05	B7	360	970.971	mCherry	pS361											3e-05	B7	360	mCherry	pS361	216.576
				0.001	D5	630	34401.5	with_correction			0.0001	B8	360	3365.86	mCherry	pS361											0.0001	B8	360	mCherry	pS361	750.76
				0.001	D6	630	38131.7	with_correction			0.0001	B9	360	3080.72	mCherry	pS361											0.0001	B9	360	mCherry	pS361	687.159
				0.001	D7	630	35203.9	with_correction			0.0001	B10	360	3101.88	mCherry	pS361											0.0001	B10	360	mCherry	pS361	691.878
				0.1	E8	630	100880	with_correction			0.0003	C2	360	8606.14	mCherry	pS361											0.0003	C2	360	mCherry	pS361	1919.61
				0.1	E9	630	102522	with_correction			0.0003	C3	360	7977.81	mCherry	pS361											0.0003	C3	360	mCherry	pS361	1779.46
				0.1	E10	630	98677.5	with_correction			0.0003	C4	360	7594.34	mCherry	pS361											0.0003	C4	360	mCherry	pS361	1693.93
				0.001	D5	660	33706.6	with_correction			0.001	C5	360	18007.4	mCherry	pS361											0.001	C5	360	mCherry	pS361	4016.59
				0.001	D6	660	37402.6	with_correction			0.001	C6	360	18010.7	mCherry	pS361											0.001	C6	360	mCherry	pS361	4017.3
				0.001	D7	660	34537.4	with_correction			0.001	C7	360	16546.4	mCherry	pS361											0.001	C7	360	mCherry	pS361	3690.69
				0.1	E8	660	97963.7	with_correction			0.003	C8	360	35370.8	mCherry	pS361											0.003	C8	360	mCherry	pS361	7889.5
				0.1	E9	660	100946	with_correction			0.003	C9	360	31984.5	mCherry	pS361											0.003	C9	360	mCherry	pS361	7134.19
				0.1	E10	660	96819.2	with_correction			0.003	C10	360	32608.8	mCherry	pS361											0.003	C10	360	mCherry	pS361	7273.44
				0.001	D5	690	33188.9	with_correction			0.01	D2	360	55378.7	mCherry	pS361											0.01	D2	360	mCherry	pS361	12352.3
				0.001	D6	690	36844.1	with_correction			0.01	D3	360	55436.2	mCherry	pS361											0.01	D3	360	mCherry	pS361	12365.1
				0.001	D7	690	34186	with_correction			0.01	D4	360	54263.9	mCherry	pS361											0.01	D4	360	mCherry	pS361	12103.6
				0.1	E8	690	96675.7	with_correction			0.03	D5	360	65153.3	mCherry	pS361											0.03	D5	360	mCherry	pS361	14532.5
				0.1	E9	690	99145.9	with_correction			0.03	D6	360	64909.3	mCherry	pS361											0.03	D6	360	mCherry	pS361	14478.1
				0.1	E10	690	95790.2	with_correction			0.1	D8	360	68939	mCherry	pS361											0.1	D8	360	mCherry	pS361	15376.9
				0.001	D5	720	32823.4	with_correction			0.1	D9	360	69114.7	mCherry	pS361											0.1	D9	360	mCherry	pS361	15416.1
				0.001	D6	720	36560.3	with_correction			0.1	D10	360	64944.2	mCherry	pS361											0.1	D10	360	mCherry	pS361	14485.9
				0.001	D7	720	33588.8	with_correction			0	A8	390	45.9598	mCherry	pS361											0	A8	390	mCherry	pS361	10.2514
				0.1	E8	720	95973.3	with_correction			0	A9	390	-84.5175	mCherry	pS361											0	A9	390	mCherry	pS361	-18.8518
				0.1	E9	720	97888.2	with_correction			0	A10	390	-78.8665	mCherry	pS361											0	A10	390	mCherry	pS361	-17.5913
				0.1	E10	720	94421.8	with_correction			3e-05	B5	390	1233.6	mCherry	pS361											3e-05	B5	390	mCherry	pS361	275.156
				0.001	D5	750	32407.3	with_correction			3e-05	B6	390	1096.34	mCherry	pS361											3e-05	B6	390	mCherry	pS361	244.54
				0.001	D6	750	36137.8	with_correction			3e-05	B7	390	1059.76	mCherry	pS361											3e-05	B7	390	mCherry	pS361	236.382
				0.001	D7	750	32943.1	with_correction			0.0001	B8	390	3453.57	mCherry	pS361											0.0001	B8	390	mCherry	pS361	770.323
				0.1	E8	750	94310.9	with_correction			0.0001	B9	390	3161.62	mCherry	pS361											0.0001	B9	390	mCherry	pS361	705.204
				0.1	E9	750	96617.2	with_correction			0.0001	B10	390	3210.86	mCherry	pS361											0.0001	B10	390	mCherry	pS361	716.186
				0.1	E10	750	93502.7	with_correction			0.0003	C2	390	8495.56	mCherry	pS361											0.0003	C2	390	mCherry	pS361	1894.95
				0.001	D5	780	31921.2	with_correction			0.0003	C3	390	8030.02	mCherry	pS361											0.0003	C3	390	mCherry	pS361	1791.11
				0.001	D6	780	35671.2	with_correction			0.0003	C4	390	7784.86	mCherry	pS361											0.0003	C4	390	mCherry	pS361	1736.42
				0.001	D7	780	32709.8	with_correction			0.001	C5	390	17891.8	mCherry	pS361											0.001	C5	390	mCherry	pS361	3990.79
				0.1	E8	780	92291	with_correction			0.001	C6	390	17659	mCherry	pS361											0.001	C6	390	mCherry	pS361	3938.86
				0.1	E9	780	93955.3	with_correction			0.001	C7	390	16562.2	mCherry	pS361											0.001	C7	390	mCherry	pS361	3694.22
				0.1	E10	780	91016	with_correction			0.003	C8	390	35611.6	mCherry	pS361											0.003	C8	390	mCherry	pS361	7943.21
				0.001	D5	810	31450.1	with_correction			0.003	C9	390	32241.8	mCherry	pS361											0.003	C9	390	mCherry	pS361	7191.57
				0.001	D6	810	35020.7	with_correction			0.003	C10	390	33334.4	mCherry	pS361											0.003	C10	390	mCherry	pS361	7435.28
				0.001	D7	810	32355.6	with_correction			0.01	D2	390	55321.5	mCherry	pS361											0.01	D2	390	mCherry	pS361	12339.5
				0.1	E8	810	90725.1	with_correction			0.01	D3	390	56260.4	mCherry	pS361											0.01	D3	390	mCherry	pS361	12549
				0.1	E9	810	92452.3	with_correction			0.01	D4	390	55652.8	mCherry	pS361											0.01	D4	390	mCherry	pS361	12413.4
				0.1	E10	810	89480.7	with_correction			0.03	D5	390	66129.8	mCherry	pS361											0.03	D5	390	mCherry	pS361	14750.3
				0.001	D5	840	31014.8	with_correction			0.03	D6	390	66618.1	mCherry	pS361											0.03	D6	390	mCherry	pS361	14859.3
				0.001	D6	840	34844.1	with_correction			0.1	D8	390	70948.2	mCherry	pS361											0.1	D8	390	mCherry	pS361	15825.1
				0.001	D7	840	32045	with_correction			0.1	D9	390	70568.4	mCherry	pS361											0.1	D9	390	mCherry	pS361	15740.4
				0.1	E8	840	89427.4	with_correction			0.1	D10	390	67876.6	mCherry	pS361											0.1	D10	390	mCherry	pS361	15140
				0.1	E9	840	90607.9	with_correction			0	A8	420	-61.7173	mCherry	pS361											0	A8	420	mCherry	pS361	-13.7661
				0.1	E10	840	87960.5	with_correction			0	A9	420	59.4851	mCherry	pS361											0	A9	420	mCherry	pS361	13.2682
				0.001	D5	870	30532.9	with_correction			0	A10	420	-46.4485	mCherry	pS361											0	A10	420	mCherry	pS361	-10.3604
				0.001	D6	870	34065.5	with_correction			3e-05	B5	420	1178.12	mCherry	pS361											3e-05	B5	420	mCherry	pS361	262.782
				0.001	D7	870	31394.3	with_correction			3e-05	B6	420	1052.76	mCherry	pS361											3e-05	B6	420	mCherry	pS361	234.819
				0.1	E8	870	87880.9	with_correction			3e-05	B7	420	1033.5	mCherry	pS361											3e-05	B7	420	mCherry	pS361	230.524
				0.1	E9	870	89047.1	with_correction			0.0001	B8	420	3286.69	mCherry	pS361											0.0001	B8	420	mCherry	pS361	733.1
				0.1	E10	870	86047.3	with_correction			0.0001	B9	420	3031	mCherry	pS361											0.0001	B9	420	mCherry	pS361	676.07
				0.001	D5	900	30140.4	with_correction			0.0001	B10	420	3097.69	mCherry	pS361											0.0001	B10	420	mCherry	pS361	690.943
				0.001	D6	900	33928.3	with_correction			0.0003	C2	420	8018.8	mCherry	pS361											0.0003	C2	420	mCherry	pS361	1788.6
				0.001	D7	900	31336.8	with_correction			0.0003	C3	420	7700.06	mCherry	pS361											0.0003	C3	420	mCherry	pS361	1717.51
				0.1	E8	900	86157.6	with_correction			0.0003	C4	420	7535.26	mCherry	pS361											0.0003	C4	420	mCherry	pS361	1680.75
				0.1	E9	900	87234.2	with_correction			0.001	C5	420	17074.7	mCherry	pS361											0.001	C5	420	mCherry	pS361	3808.53
				0.1	E10	900	84414.4	with_correction			0.001	C6	420	17211.2	mCherry	pS361											0.001	C6	420	mCherry	pS361	3838.98
				0.001	D5	930	29917.4	with_correction			0.001	C7	420	16493.5	mCherry	pS361											0.001	C7	420	mCherry	pS361	3678.9
				0.001	D6	930	33685.3	with_correction			0.003	C8	420	34687.8	mCherry	pS361											0.003	C8	420	mCherry	pS361	7737.17
				0.001	D7	930	30997.1	with_correction			0.003	C9	420	31441.5	mCherry	pS361											0.003	C9	420	mCherry	pS361	7013.08
				0.1	E8	930	84869.3	with_correction			0.003	C10	420	33243.3	mCherry	pS361											0.003	C10	420	mCherry	pS361	7414.97
				0.1	E9	930	86735.7	with_correction			0.01	D2	420	54297.6	mCherry	pS361											0.01	D2	420	mCherry	pS361	12111.2
				0.1	E10	930	84482.2	with_correction			0.01	D3	420	55226.6	mCherry	pS361											0.01	D3	420	mCherry	pS361	12318.4
											0.01	D4	420	54740	mCherry	pS361											0.01	D4	420	mCherry	pS361	12209.8
											0.03	D5	420	64927.8	mCherry	pS361											0.03	D5	420	mCherry	pS361	14482.2
											0.03	D6	420	65363.2	mCherry	pS361											0.03	D6	420	mCherry	pS361	14579.4
											0.1	D8	420	69810.5	mCherry	pS361											0.1	D8	420	mCherry	pS361	15571.3
											0.1	D9	420	70440.9	mCherry	pS361											0.1	D9	420	mCherry	pS361	15711.9
											0.1	D10	420	66690.3	mCherry	pS361											0.1	D10	420	mCherry	pS361	14875.4
											0	A8	450	-29.9584	mCherry	pS361											0	A8	450	mCherry	pS361	-6.68226
											0	A9	450	-32.934	mCherry	pS361											0	A9	450	mCherry	pS361	-7.34598
											0	A10	450	-15.7029	mCherry	pS361											0	A10	450	mCherry	pS361	-3.50255
											3e-05	B5	450	1034.37	mCherry	pS361											3e-05	B5	450	mCherry	pS361	230.717
											3e-05	B6	450	914.657	mCherry	pS361											3e-05	B6	450	mCherry	pS361	204.015
											3e-05	B7	450	904.044	mCherry	pS361											3e-05	B7	450	mCherry	pS361	201.648
											0.0001	B8	450	3068	mCherry	pS361											0.0001	B8	450	mCherry	pS361	684.322
											0.0001	B9	450	2822.95	mCherry	pS361											0.0001	B9	450	mCherry	pS361	629.663
											0.0001	B10	450	2854.86	mCherry	pS361											0.0001	B10	450	mCherry	pS361	636.78
											0.0003	C2	450	7731.45	mCherry	pS361											0.0003	C2	450	mCherry	pS361	1724.51
											0.0003	C3	450	7139.95	mCherry	pS361											0.0003	C3	450	mCherry	pS361	1592.58
											0.0003	C4	450	7180.31	mCherry	pS361											0.0003	C4	450	mCherry	pS361	1601.58
											0.001	C5	450	16526.8	mCherry	pS361											0.001	C5	450	mCherry	pS361	3686.32
											0.001	C6	450	16505.5	mCherry	pS361											0.001	C6	450	mCherry	pS361	3681.58
											0.001	C7	450	15787.4	mCherry	pS361											0.001	C7	450	mCherry	pS361	3521.41
											0.003	C8	450	33707.4	mCherry	pS361											0.003	C8	450	mCherry	pS361	7518.47
											0.003	C9	450	30623.7	mCherry	pS361											0.003	C9	450	mCherry	pS361	6830.67
											0.003	C10	450	32433.2	mCherry	pS361											0.003	C10	450	mCherry	pS361	7234.27
											0.01	D2	450	53285.4	mCherry	pS361											0.01	D2	450	mCherry	pS361	11885.4
											0.01	D3	450	54014.1	mCherry	pS361											0.01	D3	450	mCherry	pS361	12047.9
											0.01	D4	450	53843.3	mCherry	pS361											0.01	D4	450	mCherry	pS361	12009.8
											0.03	D5	450	63809.2	mCherry	pS361											0.03	D5	450	mCherry	pS361	14232.7
											0.03	D6	450	64390.6	mCherry	pS361											0.03	D6	450	mCherry	pS361	14362.4
											0.1	D8	450	68539.5	mCherry	pS361											0.1	D8	450	mCherry	pS361	15287.8
											0.1	D9	450	68922.1	mCherry	pS361											0.1	D9	450	mCherry	pS361	15373.2
											0.1	D10	450	65818	mCherry	pS361											0.1	D10	450	mCherry	pS361	14680.8
											0	A8	480	-2.82778	mCherry	pS361											0	A8	480	mCherry	pS361	-0.63074
											0	A9	480	-3.82001	mCherry	pS361											0	A9	480	mCherry	pS361	-0.852059
											0	A10	480	5.09934	mCherry	pS361											0	A10	480	mCherry	pS361	1.13742
											3e-05	B5	480	1017.25	mCherry	pS361											3e-05	B5	480	mCherry	pS361	226.9
											3e-05	B6	480	1015.54	mCherry	pS361											3e-05	B6	480	mCherry	pS361	226.517
											3e-05	B7	480	879.446	mCherry	pS361											3e-05	B7	480	mCherry	pS361	196.162
											0.0001	B8	480	2975.58	mCherry	pS361											0.0001	B8	480	mCherry	pS361	663.706
											0.0001	B9	480	2764.62	mCherry	pS361											0.0001	B9	480	mCherry	pS361	616.653
											0.0001	B10	480	2876.98	mCherry	pS361											0.0001	B10	480	mCherry	pS361	641.714
											0.0003	C2	480	7354.6	mCherry	pS361											0.0003	C2	480	mCherry	pS361	1640.45
											0.0003	C3	480	6802.18	mCherry	pS361											0.0003	C3	480	mCherry	pS361	1517.24
											0.0003	C4	480	7047.05	mCherry	pS361											0.0003	C4	480	mCherry	pS361	1571.85
											0.001	C5	480	16110.8	mCherry	pS361											0.001	C5	480	mCherry	pS361	3593.54
											0.001	C6	480	16221.3	mCherry	pS361											0.001	C6	480	mCherry	pS361	3618.18
											0.001	C7	480	15603.5	mCherry	pS361											0.001	C7	480	mCherry	pS361	3480.38
											0.003	C8	480	32819.6	mCherry	pS361											0.003	C8	480	mCherry	pS361	7320.46
											0.003	C9	480	30199.3	mCherry	pS361											0.003	C9	480	mCherry	pS361	6736
											0.003	C10	480	31689.2	mCherry	pS361											0.003	C10	480	mCherry	pS361	7068.32
											0.01	D2	480	51873.1	mCherry	pS361											0.01	D2	480	mCherry	pS361	11570.4
											0.01	D3	480	52715.3	mCherry	pS361											0.01	D3	480	mCherry	pS361	11758.2
											0.01	D4	480	52815.9	mCherry	pS361											0.01	D4	480	mCherry	pS361	11780.7
											0.03	D5	480	62009.2	mCherry	pS361											0.03	D5	480	mCherry	pS361	13831.2
											0.03	D6	480	62929.4	mCherry	pS361											0.03	D6	480	mCherry	pS361	14036.5
											0.1	D8	480	67173.4	mCherry	pS361											0.1	D8	480	mCherry	pS361	14983.1
											0.1	D9	480	68545.5	mCherry	pS361											0.1	D9	480	mCherry	pS361	15289.2
											0.1	D10	480	64751.7	mCherry	pS361											0.1	D10	480	mCherry	pS361	14443
											0	A8	510	7.54862	mCherry	pS361											0	A8	510	mCherry	pS361	1.68373
											0	A9	510	7.24709	mCherry	pS361											0	A9	510	mCherry	pS361	1.61647
											0	A10	510	7.07864	mCherry	pS361											0	A10	510	mCherry	pS361	1.5789
											3e-05	B5	510	988.342	mCherry	pS361											3e-05	B5	510	mCherry	pS361	220.451
											3e-05	B6	510	876.78	mCherry	pS361											3e-05	B6	510	mCherry	pS361	195.567
											3e-05	B7	510	848.627	mCherry	pS361											3e-05	B7	510	mCherry	pS361	189.287
											0.0001	B8	510	2874.71	mCherry	pS361											0.0001	B8	510	mCherry	pS361	641.208
											0.0001	B9	510	2679.89	mCherry	pS361											0.0001	B9	510	mCherry	pS361	597.752
											0.0001	B10	510	2776.8	mCherry	pS361											0.0001	B10	510	mCherry	pS361	619.369
											0.0003	C2	510	7132.78	mCherry	pS361											0.0003	C2	510	mCherry	pS361	1590.98
											0.0003	C3	510	6691.81	mCherry	pS361											0.0003	C3	510	mCherry	pS361	1492.62
											0.0003	C4	510	6731.61	mCherry	pS361											0.0003	C4	510	mCherry	pS361	1501.49
											0.001	C5	510	15564.2	mCherry	pS361											0.001	C5	510	mCherry	pS361	3471.62
											0.001	C6	510	15554.5	mCherry	pS361											0.001	C6	510	mCherry	pS361	3469.44
											0.001	C7	510	15248.5	mCherry	pS361											0.001	C7	510	mCherry	pS361	3401.2
											0.003	C8	510	32053.4	mCherry	pS361											0.003	C8	510	mCherry	pS361	7149.56
											0.003	C9	510	29090	mCherry	pS361											0.003	C9	510	mCherry	pS361	6488.57
											0.003	C10	510	31063.3	mCherry	pS361											0.003	C10	510	mCherry	pS361	6928.71
											0.01	D2	510	50147.5	mCherry	pS361											0.01	D2	510	mCherry	pS361	11185.5
											0.01	D3	510	50898.8	mCherry	pS361											0.01	D3	510	mCherry	pS361	11353
											0.01	D4	510	51709	mCherry	pS361											0.01	D4	510	mCherry	pS361	11533.8
											0.03	D5	510	60144.8	mCherry	pS361											0.03	D5	510	mCherry	pS361	13415.4
											0.03	D6	510	61536.5	mCherry	pS361											0.03	D6	510	mCherry	pS361	13725.8
											0.1	D8	510	65829.1	mCherry	pS361											0.1	D8	510	mCherry	pS361	14683.3
											0.1	D9	510	66357.5	mCherry	pS361											0.1	D9	510	mCherry	pS361	14801.1
											0.1	D10	510	63795.5	mCherry	pS361											0.1	D10	510	mCherry	pS361	14229.7
											0	A8	540	3.31401	mCherry	pS361											0	A8	540	mCherry	pS361	0.739195
											0	A9	540	3.98373	mCherry	pS361											0	A9	540	mCherry	pS361	0.888577
											0	A10	540	-0.198992	mCherry	pS361											0	A10	540	mCherry	pS361	-0.0443854
											3e-05	B5	540	949.666	mCherry	pS361											3e-05	B5	540	mCherry	pS361	211.824
											3e-05	B6	540	839.828	mCherry	pS361											3e-05	B6	540	mCherry	pS361	187.325
											3e-05	B7	540	917.09	mCherry	pS361											3e-05	B7	540	mCherry	pS361	204.558
											0.0001	B8	540	2884.65	mCherry	pS361											0.0001	B8	540	mCherry	pS361	643.426
											0.0001	B9	540	2584.44	mCherry	pS361											0.0001	B9	540	mCherry	pS361	576.464
											0.0001	B10	540	2676.72	mCherry	pS361											0.0001	B10	540	mCherry	pS361	597.047
											0.0003	C2	540	7047.54	mCherry	pS361											0.0003	C2	540	mCherry	pS361	1571.96
											0.0003	C3	540	6499.99	mCherry	pS361											0.0003	C3	540	mCherry	pS361	1449.83
											0.0003	C4	540	6719.27	mCherry	pS361											0.0003	C4	540	mCherry	pS361	1498.74
											0.001	C5	540	15257.2	mCherry	pS361											0.001	C5	540	mCherry	pS361	3403.13
											0.001	C6	540	15478	mCherry	pS361											0.001	C6	540	mCherry	pS361	3452.4
											0.001	C7	540	14943	mCherry	pS361											0.001	C7	540	mCherry	pS361	3333.06
											0.003	C8	540	31618.9	mCherry	pS361											0.003	C8	540	mCherry	pS361	7052.63
											0.003	C9	540	28515.2	mCherry	pS361											0.003	C9	540	mCherry	pS361	6360.36
											0.003	C10	540	30409.8	mCherry	pS361											0.003	C10	540	mCherry	pS361	6782.95
											0.01	D2	540	49474.4	mCherry	pS361											0.01	D2	540	mCherry	pS361	11035.3
											0.01	D3	540	50478.7	mCherry	pS361											0.01	D3	540	mCherry	pS361	11259.3
											0.01	D4	540	51522.2	mCherry	pS361											0.01	D4	540	mCherry	pS361	11492.1
											0.03	D5	540	59373.5	mCherry	pS361											0.03	D5	540	mCherry	pS361	13243.3
											0.03	D6	540	60897.9	mCherry	pS361											0.03	D6	540	mCherry	pS361	13583.4
											0.1	D8	540	65514.9	mCherry	pS361											0.1	D8	540	mCherry	pS361	14613.2
											0.1	D9	540	66423.2	mCherry	pS361											0.1	D9	540	mCherry	pS361	14815.8
											0.1	D10	540	63771.6	mCherry	pS361											0.1	D10	540	mCherry	pS361	14224.3
											0	A8	570	-2.41166	mCherry	pS361											0	A8	570	mCherry	pS361	-0.537924
											0	A9	570	-1.97499	mCherry	pS361											0	A9	570	mCherry	pS361	-0.440525
											0	A10	570	-3.82441	mCherry	pS361											0	A10	570	mCherry	pS361	-0.853041
											3e-05	B5	570	1016.28	mCherry	pS361											3e-05	B5	570	mCherry	pS361	226.684
											3e-05	B6	570	907.184	mCherry	pS361											3e-05	B6	570	mCherry	pS361	202.349
											3e-05	B7	570	785.063	mCherry	pS361											3e-05	B7	570	mCherry	pS361	175.109
											0.0001	B8	570	2683.53	mCherry	pS361											0.0001	B8	570	mCherry	pS361	598.564
											0.0001	B9	570	2497.57	mCherry	pS361											0.0001	B9	570	mCherry	pS361	557.086
											0.0001	B10	570	2496	mCherry	pS361											0.0001	B10	570	mCherry	pS361	556.735
											0.0003	C2	570	6760.06	mCherry	pS361											0.0003	C2	570	mCherry	pS361	1507.84
											0.0003	C3	570	6210.42	mCherry	pS361											0.0003	C3	570	mCherry	pS361	1385.24
											0.0003	C4	570	6441.31	mCherry	pS361											0.0003	C4	570	mCherry	pS361	1436.74
											0.001	C5	570	15067	mCherry	pS361											0.001	C5	570	mCherry	pS361	3360.71
											0.001	C6	570	15024.5	mCherry	pS361											0.001	C6	570	mCherry	pS361	3351.23
											0.001	C7	570	14556.1	mCherry	pS361											0.001	C7	570	mCherry	pS361	3246.76
											0.003	C8	570	30652	mCherry	pS361											0.003	C8	570	mCherry	pS361	6836.97
											0.003	C9	570	28013.8	mCherry	pS361											0.003	C9	570	mCherry	pS361	6248.52
											0.003	C10	570	29852.8	mCherry	pS361											0.003	C10	570	mCherry	pS361	6658.71
											0.01	D2	570	47501.2	mCherry	pS361											0.01	D2	570	mCherry	pS361	10595.2
											0.01	D3	570	48825.3	mCherry	pS361											0.01	D3	570	mCherry	pS361	10890.6
											0.01	D4	570	49473.7	mCherry	pS361											0.01	D4	570	mCherry	pS361	11035.2
											0.03	D5	570	57233.1	mCherry	pS361											0.03	D5	570	mCherry	pS361	12765.9
											0.03	D6	570	58253.9	mCherry	pS361											0.03	D6	570	mCherry	pS361	12993.6
											0.1	D8	570	62330.8	mCherry	pS361											0.1	D8	570	mCherry	pS361	13903
											0.1	D9	570	63340.2	mCherry	pS361											0.1	D9	570	mCherry	pS361	14128.1
											0.1	D10	570	61029.2	mCherry	pS361											0.1	D10	570	mCherry	pS361	13612.6
											0	A8	600	-4.21293	mCherry	pS361											0	A8	600	mCherry	pS361	-0.939701
											0	A9	600	-4.41115	mCherry	pS361											0	A9	600	mCherry	pS361	-0.983913
											0	A10	600	-3.64235	mCherry	pS361											0	A10	600	mCherry	pS361	-0.812431
											3e-05	B5	600	884.845	mCherry	pS361											3e-05	B5	600	mCherry	pS361	197.366
											3e-05	B6	600	879.463	mCherry	pS361											3e-05	B6	600	mCherry	pS361	196.165
											3e-05	B7	600	771.008	mCherry	pS361											3e-05	B7	600	mCherry	pS361	171.974
											0.0001	B8	600	2611.06	mCherry	pS361											0.0001	B8	600	mCherry	pS361	582.4
											0.0001	B9	600	2423.1	mCherry	pS361											0.0001	B9	600	mCherry	pS361	540.476
											0.0001	B10	600	2527.03	mCherry	pS361											0.0001	B10	600	mCherry	pS361	563.658
											0.0003	C2	600	6583.33	mCherry	pS361											0.0003	C2	600	mCherry	pS361	1468.42
											0.0003	C3	600	6072.68	mCherry	pS361											0.0003	C3	600	mCherry	pS361	1354.52
											0.0003	C4	600	6365.63	mCherry	pS361											0.0003	C4	600	mCherry	pS361	1419.86
											0.001	C5	600	14700.9	mCherry	pS361											0.001	C5	600	mCherry	pS361	3279.05
											0.001	C6	600	14667.1	mCherry	pS361											0.001	C6	600	mCherry	pS361	3271.52
											0.001	C7	600	14117.7	mCherry	pS361											0.001	C7	600	mCherry	pS361	3148.97
											0.003	C8	600	29983.3	mCherry	pS361											0.003	C8	600	mCherry	pS361	6687.81
											0.003	C9	600	27340.5	mCherry	pS361											0.003	C9	600	mCherry	pS361	6098.34
											0.003	C10	600	29122.2	mCherry	pS361											0.003	C10	600	mCherry	pS361	6495.75
											0.01	D2	600	46103.6	mCherry	pS361											0.01	D2	600	mCherry	pS361	10283.5
											0.01	D3	600	46876.9	mCherry	pS361											0.01	D3	600	mCherry	pS361	10455.9
											0.01	D4	600	48291.2	mCherry	pS361											0.01	D4	600	mCherry	pS361	10771.4
											0.03	D5	600	55020.9	mCherry	pS361											0.03	D5	600	mCherry	pS361	12272.5
											0.03	D6	600	56380	mCherry	pS361											0.03	D6	600	mCherry	pS361	12575.6
											0.1	D8	600	60712.4	mCherry	pS361											0.1	D8	600	mCherry	pS361	13542
											0.1	D9	600	61675.8	mCherry	pS361											0.1	D9	600	mCherry	pS361	13756.9
											0.1	D10	600	59708	mCherry	pS361											0.1	D10	600	mCherry	pS361	13317.9
											0	A8	630	-1.01913	mCherry	pS361											0	A8	630	mCherry	pS361	-0.227319
											0	A9	630	-1.6649	mCherry	pS361											0	A9	630	mCherry	pS361	-0.371358
											0	A10	630	-95.7416	mCherry	pS361											0	A10	630	mCherry	pS361	-21.3553
											3e-05	B5	630	863.614	mCherry	pS361											3e-05	B5	630	mCherry	pS361	192.63
											3e-05	B6	630	860.605	mCherry	pS361											3e-05	B6	630	mCherry	pS361	191.959
											3e-05	B7	630	760.486	mCherry	pS361											3e-05	B7	630	mCherry	pS361	169.628
											0.0001	B8	630	2547.58	mCherry	pS361											0.0001	B8	630	mCherry	pS361	568.24
											0.0001	B9	630	2363.47	mCherry	pS361											0.0001	B9	630	mCherry	pS361	527.176
											0.0001	B10	630	2392.53	mCherry	pS361											0.0001	B10	630	mCherry	pS361	533.657
											0.0003	C2	630	6443.97	mCherry	pS361											0.0003	C2	630	mCherry	pS361	1437.34
											0.0003	C3	630	5925.79	mCherry	pS361											0.0003	C3	630	mCherry	pS361	1321.76
											0.0003	C4	630	6272.69	mCherry	pS361											0.0003	C4	630	mCherry	pS361	1399.13
											0.001	C5	630	14359.6	mCherry	pS361											0.001	C5	630	mCherry	pS361	3202.92
											0.001	C6	630	14556.2	mCherry	pS361											0.001	C6	630	mCherry	pS361	3246.78
											0.001	C7	630	14096.1	mCherry	pS361											0.001	C7	630	mCherry	pS361	3144.16
											0.003	C8	630	29338.5	mCherry	pS361											0.003	C8	630	mCherry	pS361	6543.99
											0.003	C9	630	26820.2	mCherry	pS361											0.003	C9	630	mCherry	pS361	5982.27
											0.003	C10	630	28621	mCherry	pS361											0.003	C10	630	mCherry	pS361	6383.95
											0.01	D2	630	44756.4	mCherry	pS361											0.01	D2	630	mCherry	pS361	9982.99
											0.01	D3	630	45990.9	mCherry	pS361											0.01	D3	630	mCherry	pS361	10258.3
											0.01	D4	630	47474.7	mCherry	pS361											0.01	D4	630	mCherry	pS361	10589.3
											0.03	D5	630	53881	mCherry	pS361											0.03	D5	630	mCherry	pS361	12018.2
											0.03	D6	630	55281.4	mCherry	pS361											0.03	D6	630	mCherry	pS361	12330.6
											0.1	D8	630	59174	mCherry	pS361											0.1	D8	630	mCherry	pS361	13198.8
											0.1	D9	630	60521	mCherry	pS361											0.1	D9	630	mCherry	pS361	13499.3
											0.1	D10	630	58110.1	mCherry	pS361											0.1	D10	630	mCherry	pS361	12961.5
											0	A8	660	3.06434	mCherry	pS361											0	A8	660	mCherry	pS361	0.683506
											0	A9	660	2.20559	mCherry	pS361											0	A9	660	mCherry	pS361	0.491959
											0	A10	660	2.46847	mCherry	pS361											0	A10	660	mCherry	pS361	0.550595
											3e-05	B5	660	850.04	mCherry	pS361											3e-05	B5	660	mCherry	pS361	189.603
											3e-05	B6	660	847.065	mCherry	pS361											3e-05	B6	660	mCherry	pS361	188.939
											3e-05	B7	660	750.839	mCherry	pS361											3e-05	B7	660	mCherry	pS361	167.476
											0.0001	B8	660	2401.9	mCherry	pS361											0.0001	B8	660	mCherry	pS361	535.746
											0.0001	B9	660	2318.27	mCherry	pS361											0.0001	B9	660	mCherry	pS361	517.094
											0.0001	B10	660	2355.94	mCherry	pS361											0.0001	B10	660	mCherry	pS361	525.495
											0.0003	C2	660	6213.42	mCherry	pS361											0.0003	C2	660	mCherry	pS361	1385.91
											0.0003	C3	660	5790.06	mCherry	pS361											0.0003	C3	660	mCherry	pS361	1291.48
											0.0003	C4	660	6080.4	mCherry	pS361											0.0003	C4	660	mCherry	pS361	1356.24
											0.001	C5	660	14020	mCherry	pS361											0.001	C5	660	mCherry	pS361	3127.18
											0.001	C6	660	14048.4	mCherry	pS361											0.001	C6	660	mCherry	pS361	3133.52
											0.001	C7	660	13714.2	mCherry	pS361											0.001	C7	660	mCherry	pS361	3058.98
											0.003	C8	660	28664.2	mCherry	pS361											0.003	C8	660	mCherry	pS361	6393.6
											0.003	C9	660	26116.9	mCherry	pS361											0.003	C9	660	mCherry	pS361	5825.42
											0.003	C10	660	28156.6	mCherry	pS361											0.003	C10	660	mCherry	pS361	6280.37
											0.01	D2	660	43603.6	mCherry	pS361											0.01	D2	660	mCherry	pS361	9725.85
											0.01	D3	660	44859.2	mCherry	pS361											0.01	D3	660	mCherry	pS361	10005.9
											0.01	D4	660	47067.5	mCherry	pS361											0.01	D4	660	mCherry	pS361	10498.5
											0.03	D5	660	52585.3	mCherry	pS361											0.03	D5	660	mCherry	pS361	11729.2
											0.03	D6	660	53740.1	mCherry	pS361											0.03	D6	660	mCherry	pS361	11986.8
											0.1	D8	660	57785.8	mCherry	pS361											0.1	D8	660	mCherry	pS361	12889.2
											0.1	D9	660	58607.9	mCherry	pS361											0.1	D9	660	mCherry	pS361	13072.6
											0.1	D10	660	56675.4	mCherry	pS361											0.1	D10	660	mCherry	pS361	12641.5
											0	A8	690	6.67028	mCherry	pS361											0	A8	690	mCherry	pS361	1.48781
											0	A9	690	6.1736	mCherry	pS361											0	A9	690	mCherry	pS361	1.37703
											0	A10	690	5.72767	mCherry	pS361											0	A10	690	mCherry	pS361	1.27757
											3e-05	B5	690	838.653	mCherry	pS361											3e-05	B5	690	mCherry	pS361	187.063
											3e-05	B6	690	743.261	mCherry	pS361											3e-05	B6	690	mCherry	pS361	165.785
											3e-05	B7	690	743.534	mCherry	pS361											3e-05	B7	690	mCherry	pS361	165.846
											0.0001	B8	690	2462.66	mCherry	pS361											0.0001	B8	690	mCherry	pS361	549.299
											0.0001	B9	690	2281.18	mCherry	pS361											0.0001	B9	690	mCherry	pS361	508.82
											0.0001	B10	690	2329.36	mCherry	pS361											0.0001	B10	690	mCherry	pS361	519.567
											0.0003	C2	690	6112	mCherry	pS361											0.0003	C2	690	mCherry	pS361	1363.29
											0.0003	C3	690	5682.87	mCherry	pS361											0.0003	C3	690	mCherry	pS361	1267.57
											0.0003	C4	690	6003.44	mCherry	pS361											0.0003	C4	690	mCherry	pS361	1339.07
											0.001	C5	690	13825.5	mCherry	pS361											0.001	C5	690	mCherry	pS361	3083.79
											0.001	C6	690	13982.5	mCherry	pS361											0.001	C6	690	mCherry	pS361	3118.81
											0.001	C7	690	13610.5	mCherry	pS361											0.001	C7	690	mCherry	pS361	3035.85
											0.003	C8	690	28072.3	mCherry	pS361											0.003	C8	690	mCherry	pS361	6261.57
											0.003	C9	690	25801.7	mCherry	pS361											0.003	C9	690	mCherry	pS361	5755.12
											0.003	C10	690	27782.3	mCherry	pS361											0.003	C10	690	mCherry	pS361	6196.87
											0.01	D2	690	42997.9	mCherry	pS361											0.01	D2	690	mCherry	pS361	9590.74
											0.01	D3	690	44056.1	mCherry	pS361											0.01	D3	690	mCherry	pS361	9826.78
											0.01	D4	690	45796.6	mCherry	pS361											0.01	D4	690	mCherry	pS361	10215
											0.03	D5	690	51760.6	mCherry	pS361											0.03	D5	690	mCherry	pS361	11545.3
											0.03	D6	690	52633.4	mCherry	pS361											0.03	D6	690	mCherry	pS361	11740
											0.1	D8	690	56495.8	mCherry	pS361											0.1	D8	690	mCherry	pS361	12601.5
											0.1	D9	690	57348.5	mCherry	pS361											0.1	D9	690	mCherry	pS361	12791.7
											0.1	D10	690	56073.8	mCherry	pS361											0.1	D10	690	mCherry	pS361	12507.3
											0	A8	720	7.86871	mCherry	pS361											0	A8	720	mCherry	pS361	1.75513
											0	A9	720	7.83358	mCherry	pS361											0	A9	720	mCherry	pS361	1.74729
											0	A10	720	6.48938	mCherry	pS361											0	A10	720	mCherry	pS361	1.44746
											3e-05	B5	720	828.065	mCherry	pS361											3e-05	B5	720	mCherry	pS361	184.701
											3e-05	B6	720	732.837	mCherry	pS361											3e-05	B6	720	mCherry	pS361	163.46
											3e-05	B7	720	737.975	mCherry	pS361											3e-05	B7	720	mCherry	pS361	164.606
											0.0001	B8	720	2416.66	mCherry	pS361											0.0001	B8	720	mCherry	pS361	539.039
											0.0001	B9	720	2329.58	mCherry	pS361											0.0001	B9	720	mCherry	pS361	519.617
											0.0001	B10	720	2292.18	mCherry	pS361											0.0001	B10	720	mCherry	pS361	511.274
											0.0003	C2	720	5998.27	mCherry	pS361											0.0003	C2	720	mCherry	pS361	1337.92
											0.0003	C3	720	5603.62	mCherry	pS361											0.0003	C3	720	mCherry	pS361	1249.9
											0.0003	C4	720	6027.05	mCherry	pS361											0.0003	C4	720	mCherry	pS361	1344.34
											0.001	C5	720	13686.9	mCherry	pS361											0.001	C5	720	mCherry	pS361	3052.88
											0.001	C6	720	13718.4	mCherry	pS361											0.001	C6	720	mCherry	pS361	3059.91
											0.001	C7	720	13510	mCherry	pS361											0.001	C7	720	mCherry	pS361	3013.43
											0.003	C8	720	27777.9	mCherry	pS361											0.003	C8	720	mCherry	pS361	6195.9
											0.003	C9	720	25380.1	mCherry	pS361											0.003	C9	720	mCherry	pS361	5661.07
											0.003	C10	720	27166.4	mCherry	pS361											0.003	C10	720	mCherry	pS361	6059.5
											0.01	D2	720	41768.7	mCherry	pS361											0.01	D2	720	mCherry	pS361	9316.56
											0.01	D3	720	43036.9	mCherry	pS361											0.01	D3	720	mCherry	pS361	9599.44
											0.01	D4	720	45133.1	mCherry	pS361											0.01	D4	720	mCherry	pS361	10067
											0.03	D5	720	50130.5	mCherry	pS361											0.03	D5	720	mCherry	pS361	11181.7
											0.03	D6	720	51726.6	mCherry	pS361											0.03	D6	720	mCherry	pS361	11537.7
											0.1	D8	720	55412.8	mCherry	pS361											0.1	D8	720	mCherry	pS361	12359.9
											0.1	D9	720	55960.1	mCherry	pS361											0.1	D9	720	mCherry	pS361	12482
											0.1	D10	720	54949.7	mCherry	pS361											0.1	D10	720	mCherry	pS361	12256.6
											0	A8	750	-81.6726	mCherry	pS361											0	A8	750	mCherry	pS361	-18.2172
											0	A9	750	7.32871	mCherry	pS361											0	A9	750	mCherry	pS361	1.63468
											0	A10	750	7.87798	mCherry	pS361											0	A10	750	mCherry	pS361	1.75719
											3e-05	B5	750	817.974	mCherry	pS361											3e-05	B5	750	mCherry	pS361	182.45
											3e-05	B6	750	723.482	mCherry	pS361											3e-05	B6	750	mCherry	pS361	161.374
											3e-05	B7	750	732.244	mCherry	pS361											3e-05	B7	750	mCherry	pS361	163.328
											0.0001	B8	750	2383.38	mCherry	pS361											0.0001	B8	750	mCherry	pS361	531.616
											0.0001	B9	750	2207.69	mCherry	pS361											0.0001	B9	750	mCherry	pS361	492.427
											0.0001	B10	750	2270.86	mCherry	pS361											0.0001	B10	750	mCherry	pS361	506.518
											0.0003	C2	750	5912.81	mCherry	pS361											0.0003	C2	750	mCherry	pS361	1318.86
											0.0003	C3	750	5524.82	mCherry	pS361											0.0003	C3	750	mCherry	pS361	1232.32
											0.0003	C4	750	5882.45	mCherry	pS361											0.0003	C4	750	mCherry	pS361	1312.09
											0.001	C5	750	13443.2	mCherry	pS361											0.001	C5	750	mCherry	pS361	2998.52
											0.001	C6	750	13660.1	mCherry	pS361											0.001	C6	750	mCherry	pS361	3046.91
											0.001	C7	750	13328.1	mCherry	pS361											0.001	C7	750	mCherry	pS361	2972.85
											0.003	C8	750	27180.8	mCherry	pS361											0.003	C8	750	mCherry	pS361	6062.71
											0.003	C9	750	25067.9	mCherry	pS361											0.003	C9	750	mCherry	pS361	5591.43
											0.003	C10	750	26820.1	mCherry	pS361											0.003	C10	750	mCherry	pS361	5982.25
											0.01	D2	750	40850.1	mCherry	pS361											0.01	D2	750	mCherry	pS361	9111.68
											0.01	D3	750	42280.7	mCherry	pS361											0.01	D3	750	mCherry	pS361	9430.77
											0.01	D4	750	44499.3	mCherry	pS361											0.01	D4	750	mCherry	pS361	9925.62
											0.03	D5	750	49112.1	mCherry	pS361											0.03	D5	750	mCherry	pS361	10954.5
											0.03	D6	750	50302	mCherry	pS361											0.03	D6	750	mCherry	pS361	11219.9
											0.1	D8	750	53932.9	mCherry	pS361											0.1	D8	750	mCherry	pS361	12029.8
											0.1	D9	750	54899.4	mCherry	pS361											0.1	D9	750	mCherry	pS361	12245.4
											0.1	D10	750	54002.5	mCherry	pS361											0.1	D10	750	mCherry	pS361	12045.3
											0	A8	780	5.39451	mCherry	pS361											0	A8	780	mCherry	pS361	1.20325
											0	A9	780	5.76383	mCherry	pS361											0	A9	780	mCherry	pS361	1.28563
											0	A10	780	7.84537	mCherry	pS361											0	A10	780	mCherry	pS361	1.74992
											3e-05	B5	780	806.269	mCherry	pS361											3e-05	B5	780	mCherry	pS361	179.839
											3e-05	B6	780	713.146	mCherry	pS361											3e-05	B6	780	mCherry	pS361	159.068
											3e-05	B7	780	817.571	mCherry	pS361											3e-05	B7	780	mCherry	pS361	182.36
											0.0001	B8	780	2348.16	mCherry	pS361											0.0001	B8	780	mCherry	pS361	523.761
											0.0001	B9	780	2174.05	mCherry	pS361											0.0001	B9	780	mCherry	pS361	484.926
											0.0001	B10	780	2250.85	mCherry	pS361											0.0001	B10	780	mCherry	pS361	502.055
											0.0003	C2	780	5845.93	mCherry	pS361											0.0003	C2	780	mCherry	pS361	1303.94
											0.0003	C3	780	5461.47	mCherry	pS361											0.0003	C3	780	mCherry	pS361	1218.19
											0.0003	C4	780	5839.13	mCherry	pS361											0.0003	C4	780	mCherry	pS361	1302.43
											0.001	C5	780	13405.6	mCherry	pS361											0.001	C5	780	mCherry	pS361	2990.14
											0.001	C6	780	13421.1	mCherry	pS361											0.001	C6	780	mCherry	pS361	2993.6
											0.001	C7	780	13244.6	mCherry	pS361											0.001	C7	780	mCherry	pS361	2954.22
											0.003	C8	780	27022.3	mCherry	pS361											0.003	C8	780	mCherry	pS361	6027.37
											0.003	C9	780	24579.2	mCherry	pS361											0.003	C9	780	mCherry	pS361	5482.43
											0.003	C10	780	26744.9	mCherry	pS361											0.003	C10	780	mCherry	pS361	5965.49
											0.01	D2	780	40165.2	mCherry	pS361											0.01	D2	780	mCherry	pS361	8958.9
											0.01	D3	780	41736.3	mCherry	pS361											0.01	D3	780	mCherry	pS361	9309.33
											0.01	D4	780	44373.9	mCherry	pS361											0.01	D4	780	mCherry	pS361	9897.65
											0.03	D5	780	48554.6	mCherry	pS361											0.03	D5	780	mCherry	pS361	10830.2
											0.03	D6	780	49351.8	mCherry	pS361											0.03	D6	780	mCherry	pS361	11008
											0.1	D8	780	52651.5	mCherry	pS361											0.1	D8	780	mCherry	pS361	11744
											0.1	D9	780	54202.5	mCherry	pS361											0.1	D9	780	mCherry	pS361	12089.9
											0.1	D10	780	53045.7	mCherry	pS361											0.1	D10	780	mCherry	pS361	11831.9
											0	A8	810	3.2567	mCherry	pS361											0	A8	810	mCherry	pS361	0.726411
											0	A9	810	-84.075	mCherry	pS361											0	A9	810	mCherry	pS361	-18.753
											0	A10	810	7.81985	mCherry	pS361											0	A10	810	mCherry	pS361	1.74423
											3e-05	B5	810	796.277	mCherry	pS361											3e-05	B5	810	mCherry	pS361	177.611
											3e-05	B6	810	791.913	mCherry	pS361											3e-05	B6	810	mCherry	pS361	176.637
											3e-05	B7	810	813.434	mCherry	pS361											3e-05	B7	810	mCherry	pS361	181.438
											0.0001	B8	810	2416.27	mCherry	pS361											0.0001	B8	810	mCherry	pS361	538.953
											0.0001	B9	810	2240.08	mCherry	pS361											0.0001	B9	810	mCherry	pS361	499.653
											0.0001	B10	810	2322.82	mCherry	pS361											0.0001	B10	810	mCherry	pS361	518.108
											0.0003	C2	810	5983.03	mCherry	pS361											0.0003	C2	810	mCherry	pS361	1334.52
											0.0003	C3	810	5594.59	mCherry	pS361											0.0003	C3	810	mCherry	pS361	1247.88
											0.0003	C4	810	6070.92	mCherry	pS361											0.0003	C4	810	mCherry	pS361	1354.13
											0.001	C5	810	13650.3	mCherry	pS361											0.001	C5	810	mCherry	pS361	3044.71
											0.001	C6	810	13662.5	mCherry	pS361											0.001	C6	810	mCherry	pS361	3047.44
											0.001	C7	810	13496.6	mCherry	pS361											0.001	C7	810	mCherry	pS361	3010.45
											0.003	C8	810	27095.6	mCherry	pS361											0.003	C8	810	mCherry	pS361	6043.71
											0.003	C9	810	24945.7	mCherry	pS361											0.003	C9	810	mCherry	pS361	5564.16
											0.003	C10	810	27096	mCherry	pS361											0.003	C10	810	mCherry	pS361	6043.79
											0.01	D2	810	40632.2	mCherry	pS361											0.01	D2	810	mCherry	pS361	9063.08
											0.01	D3	810	41720.7	mCherry	pS361											0.01	D3	810	mCherry	pS361	9305.86
											0.01	D4	810	44502.9	mCherry	pS361											0.01	D4	810	mCherry	pS361	9926.44
											0.03	D5	810	48527	mCherry	pS361											0.03	D5	810	mCherry	pS361	10824
											0.03	D6	810	49910.5	mCherry	pS361											0.03	D6	810	mCherry	pS361	11132.6
											0.1	D8	810	53590.1	mCherry	pS361											0.1	D8	810	mCherry	pS361	11953.3
											0.1	D9	810	54561.2	mCherry	pS361											0.1	D9	810	mCherry	pS361	12170
											0.1	D10	810	53891.5	mCherry	pS361											0.1	D10	810	mCherry	pS361	12020.6
											0	A8	840	1.08768	mCherry	pS361											0	A8	840	mCherry	pS361	0.242609
											0	A9	840	0.622289	mCherry	pS361											0	A9	840	mCherry	pS361	0.138803
											0	A10	840	7.73535	mCherry	pS361											0	A10	840	mCherry	pS361	1.72538
											3e-05	B5	840	879.067	mCherry	pS361											3e-05	B5	840	mCherry	pS361	196.077
											3e-05	B6	840	785.101	mCherry	pS361											3e-05	B6	840	mCherry	pS361	175.118
											3e-05	B7	840	723.084	mCherry	pS361											3e-05	B7	840	mCherry	pS361	161.285
											0.0001	B8	840	2392.13	mCherry	pS361											0.0001	B8	840	mCherry	pS361	533.568
											0.0001	B9	840	2216.56	mCherry	pS361											0.0001	B9	840	mCherry	pS361	494.406
											0.0001	B10	840	2308.87	mCherry	pS361											0.0001	B10	840	mCherry	pS361	514.997
											0.0003	C2	840	5942.09	mCherry	pS361											0.0003	C2	840	mCherry	pS361	1325.39
											0.0003	C3	840	5446.08	mCherry	pS361											0.0003	C3	840	mCherry	pS361	1214.76
											0.0003	C4	840	5956.13	mCherry	pS361											0.0003	C4	840	mCherry	pS361	1328.52
											0.001	C5	840	13470.4	mCherry	pS361											0.001	C5	840	mCherry	pS361	3004.58
											0.001	C6	840	13583.6	mCherry	pS361											0.001	C6	840	mCherry	pS361	3029.84
											0.001	C7	840	13444.8	mCherry	pS361											0.001	C7	840	mCherry	pS361	2998.89
											0.003	C8	840	26963.5	mCherry	pS361											0.003	C8	840	mCherry	pS361	6014.25
											0.003	C9	840	24811.6	mCherry	pS361											0.003	C9	840	mCherry	pS361	5534.26
											0.003	C10	840	26990.3	mCherry	pS361											0.003	C10	840	mCherry	pS361	6020.23
											0.01	D2	840	39783.1	mCherry	pS361											0.01	D2	840	mCherry	pS361	8873.68
											0.01	D3	840	41149.5	mCherry	pS361											0.01	D3	840	mCherry	pS361	9178.45
											0.01	D4	840	44352.6	mCherry	pS361											0.01	D4	840	mCherry	pS361	9892.9
											0.03	D5	840	47671	mCherry	pS361											0.03	D5	840	mCherry	pS361	10633.1
											0.03	D6	840	49119.7	mCherry	pS361											0.03	D6	840	mCherry	pS361	10956.2
											0.1	D8	840	52458.6	mCherry	pS361											0.1	D8	840	mCherry	pS361	11701
											0.1	D9	840	54418.6	mCherry	pS361											0.1	D9	840	mCherry	pS361	12138.2
											0.1	D10	840	53382.4	mCherry	pS361											0.1	D10	840	mCherry	pS361	11907
											0	A8	870	-1.85708	mCherry	pS361											0	A8	870	mCherry	pS361	-0.414224
											0	A9	870	-2.13521	mCherry	pS361											0	A9	870	mCherry	pS361	-0.476262
											0	A10	870	7.72766	mCherry	pS361											0	A10	870	mCherry	pS361	1.72367
											3e-05	B5	870	781.718	mCherry	pS361											3e-05	B5	870	mCherry	pS361	174.363
											3e-05	B6	870	776.897	mCherry	pS361											3e-05	B6	870	mCherry	pS361	173.288
											3e-05	B7	870	809.443	mCherry	pS361											3e-05	B7	870	mCherry	pS361	180.547
											0.0001	B8	870	2369.67	mCherry	pS361											0.0001	B8	870	mCherry	pS361	528.558
											0.0001	B9	870	2191.03	mCherry	pS361											0.0001	B9	870	mCherry	pS361	488.713
											0.0001	B10	870	2305.79	mCherry	pS361											0.0001	B10	870	mCherry	pS361	514.309
											0.0003	C2	870	5793.92	mCherry	pS361											0.0003	C2	870	mCherry	pS361	1292.34
											0.0003	C3	870	5490.27	mCherry	pS361											0.0003	C3	870	mCherry	pS361	1224.61
											0.0003	C4	870	5940.68	mCherry	pS361											0.0003	C4	870	mCherry	pS361	1325.08
											0.001	C5	870	13152.2	mCherry	pS361											0.001	C5	870	mCherry	pS361	2933.61
											0.001	C6	870	13227.8	mCherry	pS361											0.001	C6	870	mCherry	pS361	2950.47
											0.001	C7	870	13335.6	mCherry	pS361											0.001	C7	870	mCherry	pS361	2974.52
											0.003	C8	870	26430.3	mCherry	pS361											0.003	C8	870	mCherry	pS361	5895.32
											0.003	C9	870	24316.4	mCherry	pS361											0.003	C9	870	mCherry	pS361	5423.82
											0.003	C10	870	26611.3	mCherry	pS361											0.003	C10	870	mCherry	pS361	5935.68
											0.01	D2	870	39101.4	mCherry	pS361											0.01	D2	870	mCherry	pS361	8721.62
											0.01	D3	870	40222	mCherry	pS361											0.01	D3	870	mCherry	pS361	8971.57
											0.01	D4	870	43702.3	mCherry	pS361											0.01	D4	870	mCherry	pS361	9747.85
											0.03	D5	870	46323.8	mCherry	pS361											0.03	D5	870	mCherry	pS361	10332.6
											0.03	D6	870	48128.7	mCherry	pS361											0.03	D6	870	mCherry	pS361	10735.2
											0.1	D8	870	51755.5	mCherry	pS361											0.1	D8	870	mCherry	pS361	11544.1
											0.1	D9	870	53463.8	mCherry	pS361											0.1	D9	870	mCherry	pS361	11925.2
											0.1	D10	870	52558.5	mCherry	pS361											0.1	D10	870	mCherry	pS361	11723.2
											0	A8	900	-4.9836	mCherry	pS361											0	A8	900	mCherry	pS361	-1.1116
											0	A9	900	-6.0609	mCherry	pS361											0	A9	900	mCherry	pS361	-1.35189
											0	A10	900	7.22951	mCherry	pS361											0	A10	900	mCherry	pS361	1.61255
											3e-05	B5	900	859.535	mCherry	pS361											3e-05	B5	900	mCherry	pS361	191.72
											3e-05	B6	900	685.242	mCherry	pS361											3e-05	B6	900	mCherry	pS361	152.844
											3e-05	B7	900	724.855	mCherry	pS361											3e-05	B7	900	mCherry	pS361	161.68
											0.0001	B8	900	2356.67	mCherry	pS361											0.0001	B8	900	mCherry	pS361	525.658
											0.0001	B9	900	2174.63	mCherry	pS361											0.0001	B9	900	mCherry	pS361	485.054
											0.0001	B10	900	2300.88	mCherry	pS361											0.0001	B10	900	mCherry	pS361	513.214
											0.0003	C2	900	5661	mCherry	pS361											0.0003	C2	900	mCherry	pS361	1262.69
											0.0003	C3	900	5266.05	mCherry	pS361											0.0003	C3	900	mCherry	pS361	1174.6
											0.0003	C4	900	5836	mCherry	pS361											0.0003	C4	900	mCherry	pS361	1301.73
											0.001	C5	900	12993.6	mCherry	pS361											0.001	C5	900	mCherry	pS361	2898.25
											0.001	C6	900	12959.2	mCherry	pS361											0.001	C6	900	mCherry	pS361	2890.56
											0.001	C7	900	13108	mCherry	pS361											0.001	C7	900	mCherry	pS361	2923.75
											0.003	C8	900	25829	mCherry	pS361											0.003	C8	900	mCherry	pS361	5761.2
											0.003	C9	900	23935.1	mCherry	pS361											0.003	C9	900	mCherry	pS361	5338.75
											0.003	C10	900	25844.1	mCherry	pS361											0.003	C10	900	mCherry	pS361	5764.56
											0.01	D2	900	37901.6	mCherry	pS361											0.01	D2	900	mCherry	pS361	8454
											0.01	D3	900	39100.4	mCherry	pS361											0.01	D3	900	mCherry	pS361	8721.39
											0.01	D4	900	42487.2	mCherry	pS361											0.01	D4	900	mCherry	pS361	9476.82
											0.03	D5	900	45493.7	mCherry	pS361											0.03	D5	900	mCherry	pS361	10147.4
											0.03	D6	900	47035.9	mCherry	pS361											0.03	D6	900	mCherry	pS361	10491.4
											0.1	D8	900	50651.8	mCherry	pS361											0.1	D8	900	mCherry	pS361	11298
											0.1	D9	900	52944.3	mCherry	pS361											0.1	D9	900	mCherry	pS361	11809.3
											0.1	D10	900	51777.5	mCherry	pS361											0.1	D10	900	mCherry	pS361	11549.1
											0	A8	930	-5.77043	mCherry	pS361											0	A8	930	mCherry	pS361	-1.2871
											0	A9	930	-7.18512	mCherry	pS361											0	A9	930	mCherry	pS361	-1.60265
											0	A10	930	7.11725	mCherry	pS361											0	A10	930	mCherry	pS361	1.58751
											3e-05	B5	930	854.125	mCherry	pS361											3e-05	B5	930	mCherry	pS361	190.514
											3e-05	B6	930	767.092	mCherry	pS361											3e-05	B6	930	mCherry	pS361	171.101
											3e-05	B7	930	814.897	mCherry	pS361											3e-05	B7	930	mCherry	pS361	181.764
											0.0001	B8	930	2432.76	mCherry	pS361											0.0001	B8	930	mCherry	pS361	542.63
											0.0001	B9	930	2247.53	mCherry	pS361											0.0001	B9	930	mCherry	pS361	501.315
											0.0001	B10	930	2296.99	mCherry	pS361											0.0001	B10	930	mCherry	pS361	512.347
											0.0003	C2	930	5720.24	mCherry	pS361											0.0003	C2	930	mCherry	pS361	1275.91
											0.0003	C3	930	5323.01	mCherry	pS361											0.0003	C3	930	mCherry	pS361	1187.3
											0.0003	C4	930	5940.31	mCherry	pS361											0.0003	C4	930	mCherry	pS361	1325
											0.001	C5	930	12820.5	mCherry	pS361											0.001	C5	930	mCherry	pS361	2859.62
											0.001	C6	930	13115.1	mCherry	pS361											0.001	C6	930	mCherry	pS361	2925.33
											0.001	C7	930	13177	mCherry	pS361											0.001	C7	930	mCherry	pS361	2939.14
											0.003	C8	930	25890.2	mCherry	pS361											0.003	C8	930	mCherry	pS361	5774.84
											0.003	C9	930	23898.2	mCherry	pS361											0.003	C9	930	mCherry	pS361	5330.53
											0.003	C10	930	25892.5	mCherry	pS361											0.003	C10	930	mCherry	pS361	5775.35
											0.01	D2	930	37628.3	mCherry	pS361											0.01	D2	930	mCherry	pS361	8393.04
											0.01	D3	930	38956.5	mCherry	pS361											0.01	D3	930	mCherry	pS361	8689.31
											0.01	D4	930	42417	mCherry	pS361											0.01	D4	930	mCherry	pS361	9461.16
											0.03	D5	930	45321.4	mCherry	pS361											0.03	D5	930	mCherry	pS361	10109
											0.03	D6	930	46767.2	mCherry	pS361											0.03	D6	930	mCherry	pS361	10431.5
											0.1	D8	930	50880.6	mCherry	pS361											0.1	D8	930	mCherry	pS361	11349
											0.1	D9	930	52518.5	mCherry	pS361											0.1	D9	930	mCherry	pS361	11714.3
											0.1	D10	930	51874.4	mCherry	pS361											0.1	D10	930	mCherry	pS361	11570.6
											0	A8	0	796.681	mCherry	pS381											0	A8	0	mCherry	pS381	177.701
											0	A9	0	1821.38	mCherry	pS381											0	A9	0	mCherry	pS381	406.261
											0	A10	0	1823.32	mCherry	pS381											0	A10	0	mCherry	pS381	406.694
											3e-05	B5	0	1857.1	mCherry	pS381											3e-05	B5	0	mCherry	pS381	414.229
											3e-05	B6	0	1832.45	mCherry	pS381											3e-05	B6	0	mCherry	pS381	408.73
											3e-05	B7	0	1844.25	mCherry	pS381											3e-05	B7	0	mCherry	pS381	411.362
											0.0001	B8	0	1861.21	mCherry	pS381											0.0001	B8	0	mCherry	pS381	415.146
											0.0001	B9	0	1836.95	mCherry	pS381											0.0001	B9	0	mCherry	pS381	409.735
											0.0001	B10	0	741.488	mCherry	pS381											0.0001	B10	0	mCherry	pS381	165.39
											0.0003	C2	0	1856.31	mCherry	pS381											0.0003	C2	0	mCherry	pS381	414.052
											0.0003	C3	0	1828.91	mCherry	pS381											0.0003	C3	0	mCherry	pS381	407.94
											0.0003	C4	0	1834.17	mCherry	pS381											0.0003	C4	0	mCherry	pS381	409.113
											0.001	C5	0	884.452	mCherry	pS381											0.001	C5	0	mCherry	pS381	197.278
											0.001	C6	0	1822.68	mCherry	pS381											0.001	C6	0	mCherry	pS381	406.551
											0.001	C7	0	769.74	mCherry	pS381											0.001	C7	0	mCherry	pS381	171.692
											0.003	C8	0	1878.74	mCherry	pS381											0.003	C8	0	mCherry	pS381	419.055
											0.003	C9	0	1865.23	mCherry	pS381											0.003	C9	0	mCherry	pS381	416.043
											0.003	C10	0	1823.96	mCherry	pS381											0.003	C10	0	mCherry	pS381	406.836
											0.01	D2	0	926.981	mCherry	pS381											0.01	D2	0	mCherry	pS381	206.764
											0.01	D3	0	1818.73	mCherry	pS381											0.01	D3	0	mCherry	pS381	405.671
											0.01	D4	0	812.886	mCherry	pS381											0.01	D4	0	mCherry	pS381	181.315
											0.03	D5	0	1857.88	mCherry	pS381											0.03	D5	0	mCherry	pS381	414.402
											0.03	D6	0	617.997	mCherry	pS381											0.03	D6	0	mCherry	pS381	137.845
											0.1	D8	0	1864.92	mCherry	pS381											0.1	D8	0	mCherry	pS381	415.972
											0.1	D9	0	1813.23	mCherry	pS381											0.1	D9	0	mCherry	pS381	404.442
											0.1	D10	0	1861.92	mCherry	pS381											0.1	D10	0	mCherry	pS381	415.303
											0	A8	30	183.086	mCherry	pS381											0	A8	30	mCherry	pS381	40.8375
											0	A9	30	-191.501	mCherry	pS381											0	A9	30	mCherry	pS381	-42.7145
											0	A10	30	-135.435	mCherry	pS381											0	A10	30	mCherry	pS381	-30.209
											3e-05	B5	30	194.315	mCherry	pS381											3e-05	B5	30	mCherry	pS381	43.3422
											3e-05	B6	30	-140.903	mCherry	pS381											3e-05	B6	30	mCherry	pS381	-31.4286
											3e-05	B7	30	20.1745	mCherry	pS381											3e-05	B7	30	mCherry	pS381	4.49995
											0.0001	B8	30	230.53	mCherry	pS381											0.0001	B8	30	mCherry	pS381	51.4201
											0.0001	B9	30	-72.0994	mCherry	pS381											0.0001	B9	30	mCherry	pS381	-16.0819
											0.0001	B10	30	10.8945	mCherry	pS381											0.0001	B10	30	mCherry	pS381	2.43003
											0.0003	C2	30	201.706	mCherry	pS381											0.0003	C2	30	mCherry	pS381	44.9908
											0.0003	C3	30	-1149.74	mCherry	pS381											0.0003	C3	30	mCherry	pS381	-256.45
											0.0003	C4	30	-113.861	mCherry	pS381											0.0003	C4	30	mCherry	pS381	-25.3968
											0.001	C5	30	274.945	mCherry	pS381											0.001	C5	30	mCherry	pS381	61.3269
											0.001	C6	30	-214.817	mCherry	pS381											0.001	C6	30	mCherry	pS381	-47.9153
											0.001	C7	30	10.8945	mCherry	pS381											0.001	C7	30	mCherry	pS381	2.43003
											0.003	C8	30	358.366	mCherry	pS381											0.003	C8	30	mCherry	pS381	79.9341
											0.003	C9	30	167.843	mCherry	pS381											0.003	C9	30	mCherry	pS381	37.4377
											0.003	C10	30	-294.353	mCherry	pS381											0.003	C10	30	mCherry	pS381	-65.6559
											0.01	D2	30	310.311	mCherry	pS381											0.01	D2	30	mCherry	pS381	69.2153
											0.01	D3	30	-1366.58	mCherry	pS381											0.01	D3	30	mCherry	pS381	-304.817
											0.01	D4	30	152.286	mCherry	pS381											0.01	D4	30	mCherry	pS381	33.9676
											0.03	D5	30	132.385	mCherry	pS381											0.03	D5	30	mCherry	pS381	29.5287
											0.03	D6	30	-119.21	mCherry	pS381											0.03	D6	30	mCherry	pS381	-26.59
											0.1	D8	30	226.991	mCherry	pS381											0.1	D8	30	mCherry	pS381	50.6306
											0.1	D9	30	-346.344	mCherry	pS381											0.1	D9	30	mCherry	pS381	-77.2524
											0.1	D10	30	152.286	mCherry	pS381											0.1	D10	30	mCherry	pS381	33.9676
											0	A8	60	-113.361	mCherry	pS381											0	A8	60	mCherry	pS381	-25.2853
											0	A9	60	-457.422	mCherry	pS381											0	A9	60	mCherry	pS381	-102.029
											0	A10	60	-408.102	mCherry	pS381											0	A10	60	mCherry	pS381	-91.0278
											3e-05	B5	60	-104.433	mCherry	pS381											3e-05	B5	60	mCherry	pS381	-23.2939
											3e-05	B6	60	-365.423	mCherry	pS381											3e-05	B6	60	mCherry	pS381	-81.5082
											3e-05	B7	60	-278.256	mCherry	pS381											3e-05	B7	60	mCherry	pS381	-62.0655
											0.0001	B8	60	-32.0725	mCherry	pS381											0.0001	B8	60	mCherry	pS381	-7.15381
											0.0001	B9	60	-324.693	mCherry	pS381											0.0001	B9	60	mCherry	pS381	-72.4232
											0.0001	B10	60	-270.766	mCherry	pS381											0.0001	B10	60	mCherry	pS381	-60.3947
											0.0003	C2	60	-64.3786	mCherry	pS381											0.0003	C2	60	mCherry	pS381	-14.3597
											0.0003	C3	60	-421.301	mCherry	pS381											0.0003	C3	60	mCherry	pS381	-93.9718
											0.0003	C4	60	-382.256	mCherry	pS381											0.0003	C4	60	mCherry	pS381	-85.2626
											0.001	C5	60	-24.2762	mCherry	pS381											0.001	C5	60	mCherry	pS381	-5.41485
											0.001	C6	60	-485.422	mCherry	pS381											0.001	C6	60	mCherry	pS381	-108.274
											0.001	C7	60	-305.029	mCherry	pS381											0.001	C7	60	mCherry	pS381	-68.0371
											0.003	C8	60	27.3148	mCherry	pS381											0.003	C8	60	mCherry	pS381	6.09261
											0.003	C9	60	-216.753	mCherry	pS381											0.003	C9	60	mCherry	pS381	-48.347
											0.003	C10	60	-564.107	mCherry	pS381											0.003	C10	60	mCherry	pS381	-125.825
											0.01	D2	60	606.322	mCherry	pS381											0.01	D2	60	mCherry	pS381	135.241
											0.01	D3	60	-533.895	mCherry	pS381											0.01	D3	60	mCherry	pS381	-119.086
											0.01	D4	60	-196.18	mCherry	pS381											0.01	D4	60	mCherry	pS381	-43.7581
											0.03	D5	60	1199.06	mCherry	pS381											0.03	D5	60	mCherry	pS381	267.452
											0.03	D6	60	345.979	mCherry	pS381											0.03	D6	60	mCherry	pS381	77.171
											0.1	D8	60	3186.53	mCherry	pS381											0.1	D8	60	mCherry	pS381	710.759
											0.1	D9	60	1878.86	mCherry	pS381											0.1	D9	60	mCherry	pS381	419.082
											0.1	D10	60	1874.9	mCherry	pS381											0.1	D10	60	mCherry	pS381	418.198
											0	A8	90	194.149	mCherry	pS381											0	A8	90	mCherry	pS381	43.3051
											0	A9	90	-54.0871	mCherry	pS381											0	A9	90	mCherry	pS381	-12.0642
											0	A10	90	-22.3443	mCherry	pS381											0	A10	90	mCherry	pS381	-4.98393
											3e-05	B5	90	206.013	mCherry	pS381											3e-05	B5	90	mCherry	pS381	45.9516
											3e-05	B6	90	-14.6844	mCherry	pS381											3e-05	B6	90	mCherry	pS381	-3.27537
											3e-05	B7	90	79.7713	mCherry	pS381											3e-05	B7	90	mCherry	pS381	17.7931
											0.0001	B8	90	232.279	mCherry	pS381											0.0001	B8	90	mCherry	pS381	51.8102
											0.0001	B9	90	24.3854	mCherry	pS381											0.0001	B9	90	mCherry	pS381	5.4392
											0.0001	B10	90	67.079	mCherry	pS381											0.0001	B10	90	mCherry	pS381	14.9621
											0.0003	C2	90	218.783	mCherry	pS381											0.0003	C2	90	mCherry	pS381	48.7999
											0.0003	C3	90	-12.155	mCherry	pS381											0.0003	C3	90	mCherry	pS381	-2.7112
											0.0003	C4	90	-581.02	mCherry	pS381											0.0003	C4	90	mCherry	pS381	-129.597
											0.001	C5	90	236.19	mCherry	pS381											0.001	C5	90	mCherry	pS381	52.6825
											0.001	C6	90	-30.1131	mCherry	pS381											0.001	C6	90	mCherry	pS381	-6.71677
											0.001	C7	90	67.079	mCherry	pS381											0.001	C7	90	mCherry	pS381	14.9621
											0.003	C8	90	267.544	mCherry	pS381											0.003	C8	90	mCherry	pS381	59.6762
											0.003	C9	90	92.0996	mCherry	pS381											0.003	C9	90	mCherry	pS381	20.5429
											0.003	C10	90	-90.5488	mCherry	pS381											0.003	C10	90	mCherry	pS381	-20.197
											0.01	D2	90	2309.8	mCherry	pS381											0.01	D2	90	mCherry	pS381	515.204
											0.01	D3	90	1867.84	mCherry	pS381											0.01	D3	90	mCherry	pS381	416.623
											0.01	D4	90	1255.41	mCherry	pS381											0.01	D4	90	mCherry	pS381	280.02
											0.03	D5	90	7873.07	mCherry	pS381											0.03	D5	90	mCherry	pS381	1756.1
											0.03	D6	90	4385.88	mCherry	pS381											0.03	D6	90	mCherry	pS381	978.277
											0.1	D8	90	14357.8	mCherry	pS381											0.1	D8	90	mCherry	pS381	3202.52
											0.1	D9	90	11324.7	mCherry	pS381											0.1	D9	90	mCherry	pS381	2525.98
											0.1	D10	90	9977.23	mCherry	pS381											0.1	D10	90	mCherry	pS381	2225.44
											0	A8	120	356.451	mCherry	pS381											0	A8	120	mCherry	pS381	79.5068
											0	A9	120	229.471	mCherry	pS381											0	A9	120	mCherry	pS381	51.1838
											0	A10	120	-255.878	mCherry	pS381											0	A10	120	mCherry	pS381	-57.0739
											3e-05	B5	120	362.615	mCherry	pS381											3e-05	B5	120	mCherry	pS381	80.8817
											3e-05	B6	120	259.391	mCherry	pS381											3e-05	B6	120	mCherry	pS381	57.8576
											3e-05	B7	120	304.871	mCherry	pS381											3e-05	B7	120	mCherry	pS381	68.002
											0.0001	B8	120	378.016	mCherry	pS381											0.0001	B8	120	mCherry	pS381	84.317
											0.0001	B9	120	-229.219	mCherry	pS381											0.0001	B9	120	mCherry	pS381	-51.1276
											0.0001	B10	120	296.479	mCherry	pS381											0.0001	B10	120	mCherry	pS381	66.1301
											0.0003	C2	120	373.126	mCherry	pS381											0.0003	C2	120	mCherry	pS381	83.2262
											0.0003	C3	120	261.713	mCherry	pS381											0.0003	C3	120	mCherry	pS381	58.3753
											0.0003	C4	120	-212.421	mCherry	pS381											0.0003	C4	120	mCherry	pS381	-47.3807
											0.001	C5	120	377.157	mCherry	pS381											0.001	C5	120	mCherry	pS381	84.1253
											0.001	C6	120	246.16	mCherry	pS381											0.001	C6	120	mCherry	pS381	54.9063
											0.001	C7	120	293.582	mCherry	pS381											0.001	C7	120	mCherry	pS381	65.4839
											0.003	C8	120	1218.55	mCherry	pS381											0.003	C8	120	mCherry	pS381	271.8
											0.003	C9	120	1263.78	mCherry	pS381											0.003	C9	120	mCherry	pS381	281.887
											0.003	C10	120	1268.58	mCherry	pS381											0.003	C10	120	mCherry	pS381	282.96
											0.01	D2	120	7180.9	mCherry	pS381											0.01	D2	120	mCherry	pS381	1601.71
											0.01	D3	120	5497.14	mCherry	pS381											0.01	D3	120	mCherry	pS381	1226.14
											0.01	D4	120	5113.18	mCherry	pS381											0.01	D4	120	mCherry	pS381	1140.5
											0.03	D5	120	21621.6	mCherry	pS381											0.03	D5	120	mCherry	pS381	4822.72
											0.03	D6	120	14887.8	mCherry	pS381											0.03	D6	120	mCherry	pS381	3320.73
											0.1	D8	120	35045.3	mCherry	pS381											0.1	D8	120	mCherry	pS381	7816.91
											0.1	D9	120	30013.4	mCherry	pS381											0.1	D9	120	mCherry	pS381	6694.52
											0.1	D10	120	27081.6	mCherry	pS381											0.1	D10	120	mCherry	pS381	6040.59
											0	A8	150	56.6655	mCherry	pS381											0	A8	150	mCherry	pS381	12.6393
											0	A9	150	373.357	mCherry	pS381											0	A9	150	mCherry	pS381	83.2778
											0	A10	150	-35.5562	mCherry	pS381											0	A10	150	mCherry	pS381	-7.93086
											3e-05	B5	150	57.713	mCherry	pS381											3e-05	B5	150	mCherry	pS381	12.873
											3e-05	B6	150	-33.9446	mCherry	pS381											3e-05	B6	150	mCherry	pS381	-7.57139
											3e-05	B7	150	5.87549	mCherry	pS381											3e-05	B7	150	mCherry	pS381	1.31054
											0.0001	B8	150	70.6288	mCherry	pS381											0.0001	B8	150	mCherry	pS381	15.7539
											0.0001	B9	150	-24.6015	mCherry	pS381											0.0001	B9	150	mCherry	pS381	-5.4874
											0.0001	B10	150	-3.53477	mCherry	pS381											0.0001	B10	150	mCherry	pS381	-0.788436
											0.0003	C2	150	416.014	mCherry	pS381											0.0003	C2	150	mCherry	pS381	92.7925
											0.0003	C3	150	-27.6546	mCherry	pS381											0.0003	C3	150	mCherry	pS381	-6.1684
											0.0003	C4	150	-12.976	mCherry	pS381											0.0003	C4	150	mCherry	pS381	-2.89432
											0.001	C5	150	1113.79	mCherry	pS381											0.001	C5	150	mCherry	pS381	248.433
											0.001	C6	150	801.172	mCherry	pS381											0.001	C6	150	mCherry	pS381	178.702
											0.001	C7	150	396.796	mCherry	pS381											0.001	C7	150	mCherry	pS381	88.5058
											0.003	C8	150	3191.32	mCherry	pS381											0.003	C8	150	mCherry	pS381	711.829
											0.003	C9	150	2839.7	mCherry	pS381											0.003	C9	150	mCherry	pS381	633.399
											0.003	C10	150	2979.32	mCherry	pS381											0.003	C10	150	mCherry	pS381	664.541
											0.01	D2	150	16207.8	mCherry	pS381											0.01	D2	150	mCherry	pS381	3615.18
											0.01	D3	150	13653.6	mCherry	pS381											0.01	D3	150	mCherry	pS381	3045.45
											0.01	D4	150	13460.9	mCherry	pS381											0.01	D4	150	mCherry	pS381	3002.48
											0.03	D5	150	41775.4	mCherry	pS381											0.03	D5	150	mCherry	pS381	9318.05
											0.03	D6	150	32850.8	mCherry	pS381											0.03	D6	150	mCherry	pS381	7327.43
											0.1	D8	150	61680.6	mCherry	pS381											0.1	D8	150	mCherry	pS381	13757.9
											0.1	D9	150	54923.7	mCherry	pS381											0.1	D9	150	mCherry	pS381	12250.8
											0.1	D10	150	49763.1	mCherry	pS381											0.1	D10	150	mCherry	pS381	11099.7
											0	A8	180	115.541	mCherry	pS381											0	A8	180	mCherry	pS381	25.7717
											0	A9	180	69.6201	mCherry	pS381											0	A9	180	mCherry	pS381	15.5289
											0	A10	180	75.7044	mCherry	pS381											0	A10	180	mCherry	pS381	16.886
											3e-05	B5	180	116.839	mCherry	pS381											3e-05	B5	180	mCherry	pS381	26.0612
											3e-05	B6	180	77.0063	mCherry	pS381											3e-05	B6	180	mCherry	pS381	17.1764
											3e-05	B7	180	91.5114	mCherry	pS381											3e-05	B7	180	mCherry	pS381	20.4118
											0.0001	B8	180	122.923	mCherry	pS381											0.0001	B8	180	mCherry	pS381	27.418
											0.0001	B9	180	78.5319	mCherry	pS381											0.0001	B9	180	mCherry	pS381	17.5167
											0.0001	B10	180	85.834	mCherry	pS381											0.0001	B10	180	mCherry	pS381	19.1454
											0.0003	C2	180	404.568	mCherry	pS381											0.0003	C2	180	mCherry	pS381	90.2395
											0.0003	C3	180	79.0318	mCherry	pS381											0.0003	C3	180	mCherry	pS381	17.6282
											0.0003	C4	180	415.233	mCherry	pS381											0.0003	C4	180	mCherry	pS381	92.6183
											0.001	C5	180	2116.74	mCherry	pS381											0.001	C5	180	mCherry	pS381	472.142
											0.001	C6	180	1447.19	mCherry	pS381											0.001	C6	180	mCherry	pS381	322.798
											0.001	C7	180	1405.68	mCherry	pS381											0.001	C7	180	mCherry	pS381	313.539
											0.003	C8	180	5868.44	mCherry	pS381											0.003	C8	180	mCherry	pS381	1308.96
											0.003	C9	180	5501.57	mCherry	pS381											0.003	C9	180	mCherry	pS381	1227.13
											0.003	C10	180	5787.6	mCherry	pS381											0.003	C10	180	mCherry	pS381	1290.93
											0.01	D2	180	27990.6	mCherry	pS381											0.01	D2	180	mCherry	pS381	6243.33
											0.01	D3	180	25338.6	mCherry	pS381											0.01	D3	180	mCherry	pS381	5651.82
											0.01	D4	180	24319.6	mCherry	pS381											0.01	D4	180	mCherry	pS381	5424.53
											0.03	D5	180	65735.7	mCherry	pS381											0.03	D5	180	mCherry	pS381	14662.4
											0.03	D6	180	54702.5	mCherry	pS381											0.03	D6	180	mCherry	pS381	12201.5
											0.1	D8	180	88236.3	mCherry	pS381											0.1	D8	180	mCherry	pS381	19681.2
											0.1	D9	180	82137.5	mCherry	pS381											0.1	D9	180	mCherry	pS381	18320.9
											0.1	D10	180	74688.9	mCherry	pS381											0.1	D10	180	mCherry	pS381	16659.5
											0	A8	210	161.854	mCherry	pS381											0	A8	210	mCherry	pS381	36.1018
											0	A9	210	-159.236	mCherry	pS381											0	A9	210	mCherry	pS381	-35.5178
											0	A10	210	-153.811	mCherry	pS381											0	A10	210	mCherry	pS381	-34.3078
											3e-05	B5	210	-77.3536	mCherry	pS381											3e-05	B5	210	mCherry	pS381	-17.2538
											3e-05	B6	210	128.297	mCherry	pS381											3e-05	B6	210	mCherry	pS381	28.6169
											3e-05	B7	210	136.634	mCherry	pS381											3e-05	B7	210	mCherry	pS381	30.4764
											0.0001	B8	210	170.013	mCherry	pS381											0.0001	B8	210	mCherry	pS381	37.9217
											0.0001	B9	210	127.465	mCherry	pS381											0.0001	B9	210	mCherry	pS381	28.4312
											0.0001	B10	210	130.656	mCherry	pS381											0.0001	B10	210	mCherry	pS381	29.1431
											0.0003	C2	210	869.704	mCherry	pS381											0.0003	C2	210	mCherry	pS381	193.989
											0.0003	C3	210	402.72	mCherry	pS381											0.0003	C3	210	mCherry	pS381	89.8272
											0.0003	C4	210	670.013	mCherry	pS381											0.0003	C4	210	mCherry	pS381	149.447
											0.001	C5	210	3494.42	mCherry	pS381											0.001	C5	210	mCherry	pS381	779.435
											0.001	C6	210	2651.58	mCherry	pS381											0.001	C6	210	mCherry	pS381	591.438
											0.001	C7	210	2562.31	mCherry	pS381											0.001	C7	210	mCherry	pS381	571.527
											0.003	C8	210	9515.2	mCherry	pS381											0.003	C8	210	mCherry	pS381	2122.38
											0.003	C9	210	9912.52	mCherry	pS381											0.003	C9	210	mCherry	pS381	2211
											0.003	C10	210	10056.4	mCherry	pS381											0.003	C10	210	mCherry	pS381	2243.1
											0.01	D2	210	42328.4	mCherry	pS381											0.01	D2	210	mCherry	pS381	9441.4
											0.01	D3	210	39443.4	mCherry	pS381											0.01	D3	210	mCherry	pS381	8797.91
											0.01	D4	210	37964.9	mCherry	pS381											0.01	D4	210	mCherry	pS381	8468.13
											0.03	D5	210	91008.5	mCherry	pS381											0.03	D5	210	mCherry	pS381	20299.6
											0.03	D6	210	78258.2	mCherry	pS381											0.03	D6	210	mCherry	pS381	17455.6
											0.1	D8	210	114457	mCherry	pS381											0.1	D8	210	mCherry	pS381	25529.9
											0.1	D9	210	107252	mCherry	pS381											0.1	D9	210	mCherry	pS381	23922.6
											0.1	D10	210	99679.3	mCherry	pS381											0.1	D10	210	mCherry	pS381	22233.6
											0	A8	240	209.374	mCherry	pS381											0	A8	240	mCherry	pS381	46.7012
											0	A9	240	-61.743	mCherry	pS381											0	A9	240	mCherry	pS381	-13.7719
											0	A10	240	-56.0993	mCherry	pS381											0	A10	240	mCherry	pS381	-12.513
											3e-05	B5	240	9.48452	mCherry	pS381											3e-05	B5	240	mCherry	pS381	2.11554
											3e-05	B6	240	175.282	mCherry	pS381											3e-05	B6	240	mCherry	pS381	39.0968
											3e-05	B7	240	-37.1326	mCherry	pS381											3e-05	B7	240	mCherry	pS381	-8.28249
											0.0001	B8	240	408.658	mCherry	pS381											0.0001	B8	240	mCherry	pS381	91.1516
											0.0001	B9	240	175.418	mCherry	pS381											0.0001	B9	240	mCherry	pS381	39.1273
											0.0001	B10	240	179.883	mCherry	pS381											0.0001	B10	240	mCherry	pS381	40.1231
											0.0003	C2	240	1389.23	mCherry	pS381											0.0003	C2	240	mCherry	pS381	309.869
											0.0003	C3	240	1084.99	mCherry	pS381											0.0003	C3	240	mCherry	pS381	242.009
											0.0003	C4	240	1071.88	mCherry	pS381											0.0003	C4	240	mCherry	pS381	239.084
											0.001	C5	240	5604.38	mCherry	pS381											0.001	C5	240	mCherry	pS381	1250.07
											0.001	C6	240	4604.39	mCherry	pS381											0.001	C6	240	mCherry	pS381	1027.01
											0.001	C7	240	4012.01	mCherry	pS381											0.001	C7	240	mCherry	pS381	894.885
											0.003	C8	240	14575.1	mCherry	pS381											0.003	C8	240	mCherry	pS381	3251
											0.003	C9	240	15218.1	mCherry	pS381											0.003	C9	240	mCherry	pS381	3394.43
											0.003	C10	240	15156.9	mCherry	pS381											0.003	C10	240	mCherry	pS381	3380.77
											0.01	D2	240	58201.1	mCherry	pS381											0.01	D2	240	mCherry	pS381	12981.8
											0.01	D3	240	55193.9	mCherry	pS381											0.01	D3	240	mCherry	pS381	12311.1
											0.01	D4	240	54105.8	mCherry	pS381											0.01	D4	240	mCherry	pS381	12068.4
											0.03	D5	240	114594	mCherry	pS381											0.03	D5	240	mCherry	pS381	25560.4
											0.03	D6	240	102333	mCherry	pS381											0.03	D6	240	mCherry	pS381	22825.4
											0.1	D8	240	142737	mCherry	pS381											0.1	D8	240	mCherry	pS381	31837.8
											0.1	D9	240	130757	mCherry	pS381											0.1	D9	240	mCherry	pS381	29165.6
											0.1	D10	240	123686	mCherry	pS381											0.1	D10	240	mCherry	pS381	27588.3
											0	A8	270	57.6221	mCherry	pS381											0	A8	270	mCherry	pS381	12.8527
											0	A9	270	19.6933	mCherry	pS381											0	A9	270	mCherry	pS381	4.39261
											0	A10	270	21.6565	mCherry	pS381											0	A10	270	mCherry	pS381	4.8305
											3e-05	B5	270	233.523	mCherry	pS381											3e-05	B5	270	mCherry	pS381	52.0875
											3e-05	B6	270	28.0981	mCherry	pS381											3e-05	B6	270	mCherry	pS381	6.26731
											3e-05	B7	270	38.1937	mCherry	pS381											3e-05	B7	270	mCherry	pS381	8.51916
											0.0001	B8	270	574.635	mCherry	pS381											0.0001	B8	270	mCherry	pS381	128.173
											0.0001	B9	270	408.646	mCherry	pS381											0.0001	B9	270	mCherry	pS381	91.149
											0.0001	B10	270	408.491	mCherry	pS381											0.0001	B10	270	mCherry	pS381	91.1145
											0.0003	C2	270	1938.41	mCherry	pS381											0.0003	C2	270	mCherry	pS381	432.365
											0.0003	C3	270	1741.62	mCherry	pS381											0.0003	C3	270	mCherry	pS381	388.47
											0.0003	C4	270	1535.44	mCherry	pS381											0.0003	C4	270	mCherry	pS381	342.482
											0.001	C5	270	7575.77	mCherry	pS381											0.001	C5	270	mCherry	pS381	1689.79
											0.001	C6	270	6705.64	mCherry	pS381											0.001	C6	270	mCherry	pS381	1495.7
											0.001	C7	270	5999.48	mCherry	pS381											0.001	C7	270	mCherry	pS381	1338.19
											0.003	C8	270	19340.9	mCherry	pS381											0.003	C8	270	mCherry	pS381	4314.02
											0.003	C9	270	21191.6	mCherry	pS381											0.003	C9	270	mCherry	pS381	4726.81
											0.003	C10	270	20983.2	mCherry	pS381											0.003	C10	270	mCherry	pS381	4680.33
											0.01	D2	270	73245.7	mCherry	pS381											0.01	D2	270	mCherry	pS381	16337.6
											0.01	D3	270	71709.8	mCherry	pS381											0.01	D3	270	mCherry	pS381	15995
											0.01	D4	270	70454.1	mCherry	pS381											0.01	D4	270	mCherry	pS381	15714.9
											0.03	D5	270	138613	mCherry	pS381											0.03	D5	270	mCherry	pS381	30917.9
											0.03	D6	270	124448	mCherry	pS381											0.03	D6	270	mCherry	pS381	27758.4
											0.1	D8	270	166764	mCherry	pS381											0.1	D8	270	mCherry	pS381	37196.9
											0.1	D9	270	154175	mCherry	pS381											0.1	D9	270	mCherry	pS381	34388.9
											0.1	D10	270	147025	mCherry	pS381											0.1	D10	270	mCherry	pS381	32794.1
											0	A8	300	86.8763	mCherry	pS381											0	A8	300	mCherry	pS381	19.3779
											0	A9	300	62.158	mCherry	pS381											0	A9	300	mCherry	pS381	13.8644
											0	A10	300	64.3296	mCherry	pS381											0	A10	300	mCherry	pS381	14.3488
											3e-05	B5	300	247.317	mCherry	pS381											3e-05	B5	300	mCherry	pS381	55.1644
											3e-05	B6	300	69.6871	mCherry	pS381											3e-05	B6	300	mCherry	pS381	15.5438
											3e-05	B7	300	74.5817	mCherry	pS381											3e-05	B7	300	mCherry	pS381	16.6356
											0.0001	B8	300	712.835	mCherry	pS381											0.0001	B8	300	mCherry	pS381	158.999
											0.0001	B9	300	572.486	mCherry	pS381											0.0001	B9	300	mCherry	pS381	127.694
											0.0001	B10	300	568.832	mCherry	pS381											0.0001	B10	300	mCherry	pS381	126.879
											0.0003	C2	300	2581.19	mCherry	pS381											0.0003	C2	300	mCherry	pS381	575.739
											0.0003	C3	300	2250.31	mCherry	pS381											0.0003	C3	300	mCherry	pS381	501.935
											0.0003	C4	300	2232.12	mCherry	pS381											0.0003	C4	300	mCherry	pS381	497.877
											0.001	C5	300	9517.55	mCherry	pS381											0.001	C5	300	mCherry	pS381	2122.9
											0.001	C6	300	8647.58	mCherry	pS381											0.001	C6	300	mCherry	pS381	1928.85
											0.001	C7	300	8016.84	mCherry	pS381											0.001	C7	300	mCherry	pS381	1788.17
											0.003	C8	300	23795	mCherry	pS381											0.003	C8	300	mCherry	pS381	5307.51
											0.003	C9	300	27084.5	mCherry	pS381											0.003	C9	300	mCherry	pS381	6041.23
											0.003	C10	300	26319.8	mCherry	pS381											0.003	C10	300	mCherry	pS381	5870.66
											0.01	D2	300	87305.2	mCherry	pS381											0.01	D2	300	mCherry	pS381	19473.5
											0.01	D3	300	86512.9	mCherry	pS381											0.01	D3	300	mCherry	pS381	19296.8
											0.01	D4	300	83997.1	mCherry	pS381											0.01	D4	300	mCherry	pS381	18735.7
											0.03	D5	300	156326	mCherry	pS381											0.03	D5	300	mCherry	pS381	34868.8
											0.03	D6	300	143628	mCherry	pS381											0.03	D6	300	mCherry	pS381	32036.4
											0.1	D8	300	183266	mCherry	pS381											0.1	D8	300	mCherry	pS381	40877.8
											0.1	D9	300	171256	mCherry	pS381											0.1	D9	300	mCherry	pS381	38198.9
											0.1	D10	300	164044	mCherry	pS381											0.1	D10	300	mCherry	pS381	36590.1
											0	A8	330	113.066	mCherry	pS381											0	A8	330	mCherry	pS381	25.2195
											0	A9	330	-68.9108	mCherry	pS381											0	A9	330	mCherry	pS381	-15.3706
											0	A10	330	89.6849	mCherry	pS381											0	A10	330	mCherry	pS381	20.0044
											3e-05	B5	330	260.609	mCherry	pS381											3e-05	B5	330	mCherry	pS381	58.1291
											3e-05	B6	330	95.8221	mCherry	pS381											3e-05	B6	330	mCherry	pS381	21.3733
											3e-05	B7	330	99.5507	mCherry	pS381											3e-05	B7	330	mCherry	pS381	22.2049
											0.0001	B8	330	699.369	mCherry	pS381											0.0001	B8	330	mCherry	pS381	155.995
											0.0001	B9	330	713.698	mCherry	pS381											0.0001	B9	330	mCherry	pS381	159.191
											0.0001	B10	330	711.203	mCherry	pS381											0.0001	B10	330	mCherry	pS381	158.635
											0.0003	C2	330	2748.65	mCherry	pS381											0.0003	C2	330	mCherry	pS381	613.09
											0.0003	C3	330	2733.37	mCherry	pS381											0.0003	C3	330	mCherry	pS381	609.682
											0.0003	C4	330	2566.64	mCherry	pS381											0.0003	C4	330	mCherry	pS381	572.493
											0.001	C5	330	10691.5	mCherry	pS381											0.001	C5	330	mCherry	pS381	2384.75
											0.001	C6	330	10468.4	mCherry	pS381											0.001	C6	330	mCherry	pS381	2335
											0.001	C7	330	9561.12	mCherry	pS381											0.001	C7	330	mCherry	pS381	2132.62
											0.003	C8	330	27355.6	mCherry	pS381											0.003	C8	330	mCherry	pS381	6101.7
											0.003	C9	330	31819.6	mCherry	pS381											0.003	C9	330	mCherry	pS381	7097.4
											0.003	C10	330	31066.5	mCherry	pS381											0.003	C10	330	mCherry	pS381	6929.42
											0.01	D2	330	99425.9	mCherry	pS381											0.01	D2	330	mCherry	pS381	22177.1
											0.01	D3	330	100039	mCherry	pS381											0.01	D3	330	mCherry	pS381	22313.9
											0.01	D4	330	98701	mCherry	pS381											0.01	D4	330	mCherry	pS381	22015.4
											0.03	D5	330	174505	mCherry	pS381											0.03	D5	330	mCherry	pS381	38923.7
											0.03	D6	330	161448	mCherry	pS381											0.03	D6	330	mCherry	pS381	36011.1
											0.1	D8	330	199375	mCherry	pS381											0.1	D8	330	mCherry	pS381	44471
											0.1	D9	330	188907	mCherry	pS381											0.1	D9	330	mCherry	pS381	42136.1
											0.1	D10	330	181239	mCherry	pS381											0.1	D10	330	mCherry	pS381	40425.7
											0	A8	360	132.972	mCherry	pS381											0	A8	360	mCherry	pS381	29.6596
											0	A9	360	-34.9369	mCherry	pS381											0	A9	360	mCherry	pS381	-7.79273
											0	A10	360	113.809	mCherry	pS381											0	A10	360	mCherry	pS381	25.3852
											3e-05	B5	360	271.881	mCherry	pS381											3e-05	B5	360	mCherry	pS381	60.6434
											3e-05	B6	360	114.702	mCherry	pS381											3e-05	B6	360	mCherry	pS381	25.5845
											3e-05	B7	360	264.603	mCherry	pS381											3e-05	B7	360	mCherry	pS381	59.0201
											0.0001	B8	360	688.016	mCherry	pS381											0.0001	B8	360	mCherry	pS381	153.463
											0.0001	B9	360	846.091	mCherry	pS381											0.0001	B9	360	mCherry	pS381	188.722
											0.0001	B10	360	697.845	mCherry	pS381											0.0001	B10	360	mCherry	pS381	155.655
											0.0003	C2	360	2775.54	mCherry	pS381											0.0003	C2	360	mCherry	pS381	619.087
											0.0003	C3	360	3042.95	mCherry	pS381											0.0003	C3	360	mCherry	pS381	678.734
											0.0003	C4	360	2889.47	mCherry	pS381											0.0003	C4	360	mCherry	pS381	644.5
											0.001	C5	360	10895.4	mCherry	pS381											0.001	C5	360	mCherry	pS381	2430.24
											0.001	C6	360	11348.4	mCherry	pS381											0.001	C6	360	mCherry	pS381	2531.28
											0.001	C7	360	10237.3	mCherry	pS381											0.001	C7	360	mCherry	pS381	2283.45
											0.003	C8	360	28624.2	mCherry	pS381											0.003	C8	360	mCherry	pS381	6384.66
											0.003	C9	360	35269.6	mCherry	pS381											0.003	C9	360	mCherry	pS381	7866.92
											0.003	C10	360	33863.9	mCherry	pS381											0.003	C10	360	mCherry	pS381	7553.4
											0.01	D2	360	106355	mCherry	pS381											0.01	D2	360	mCherry	pS381	23722.6
											0.01	D3	360	110381	mCherry	pS381											0.01	D3	360	mCherry	pS381	24620.7
											0.01	D4	360	108913	mCherry	pS381											0.01	D4	360	mCherry	pS381	24293.1
											0.03	D5	360	189547	mCherry	pS381											0.03	D5	360	mCherry	pS381	42278.8
											0.03	D6	360	175698	mCherry	pS381											0.03	D6	360	mCherry	pS381	39189.8
											0.1	D8	360	213840	mCherry	pS381											0.1	D8	360	mCherry	pS381	47697.2
											0.1	D9	360	201511	mCherry	pS381											0.1	D9	360	mCherry	pS381	44947.3
											0.1	D10	360	192921	mCherry	pS381											0.1	D10	360	mCherry	pS381	43031.3
											0	A8	390	10.9189	mCherry	pS381											0	A8	390	mCherry	pS381	2.43547
											0	A9	390	-9.71219	mCherry	pS381											0	A9	390	mCherry	pS381	-2.16632
											0	A10	390	-6.74991	mCherry	pS381											0	A10	390	mCherry	pS381	-1.50558
											3e-05	B5	390	276.848	mCherry	pS381											3e-05	B5	390	mCherry	pS381	61.7513
											3e-05	B6	390	272.616	mCherry	pS381											3e-05	B6	390	mCherry	pS381	60.8073
											3e-05	B7	390	136.189	mCherry	pS381											3e-05	B7	390	mCherry	pS381	30.3771
											0.0001	B8	390	799.392	mCherry	pS381											0.0001	B8	390	mCherry	pS381	178.306
											0.0001	B9	390	827.138	mCherry	pS381											0.0001	B9	390	mCherry	pS381	184.494
											0.0001	B10	390	819.321	mCherry	pS381											0.0001	B10	390	mCherry	pS381	182.751
											0.0003	C2	390	2793.39	mCherry	pS381											0.0003	C2	390	mCherry	pS381	623.069
											0.0003	C3	390	3061.4	mCherry	pS381											0.0003	C3	390	mCherry	pS381	682.849
											0.0003	C4	390	2783.14	mCherry	pS381											0.0003	C4	390	mCherry	pS381	620.783
											0.001	C5	390	10959.9	mCherry	pS381											0.001	C5	390	mCherry	pS381	2444.62
											0.001	C6	390	11565.8	mCherry	pS381											0.001	C6	390	mCherry	pS381	2579.77
											0.001	C7	390	10354.7	mCherry	pS381											0.001	C7	390	mCherry	pS381	2309.63
											0.003	C8	390	28697.9	mCherry	pS381											0.003	C8	390	mCherry	pS381	6401.11
											0.003	C9	390	36887.8	mCherry	pS381											0.003	C9	390	mCherry	pS381	8227.89
											0.003	C10	390	35339	mCherry	pS381											0.003	C10	390	mCherry	pS381	7882.41
											0.01	D2	390	109915	mCherry	pS381											0.01	D2	390	mCherry	pS381	24516.6
											0.01	D3	390	116889	mCherry	pS381											0.01	D3	390	mCherry	pS381	26072.3
											0.01	D4	390	115740	mCherry	pS381											0.01	D4	390	mCherry	pS381	25815.9
											0.03	D5	390	199696	mCherry	pS381											0.03	D5	390	mCherry	pS381	44542.5
											0.03	D6	390	190451	mCherry	pS381											0.03	D6	390	mCherry	pS381	42480.3
											0.1	D8	390	226656	mCherry	pS381											0.1	D8	390	mCherry	pS381	50556
											0.1	D9	390	212837	mCherry	pS381											0.1	D9	390	mCherry	pS381	47473.5
											0.1	D10	390	205410	mCherry	pS381											0.1	D10	390	mCherry	pS381	45817
											0	A8	420	18.2359	mCherry	pS381											0	A8	420	mCherry	pS381	4.06754
											0	A9	420	11.5164	mCherry	pS381											0	A9	420	mCherry	pS381	2.56875
											0	A10	420	12.2521	mCherry	pS381											0	A10	420	mCherry	pS381	2.73284
											3e-05	B5	420	271.755	mCherry	pS381											3e-05	B5	420	mCherry	pS381	60.6154
											3e-05	B6	420	276.862	mCherry	pS381											3e-05	B6	420	mCherry	pS381	61.7544
											3e-05	B7	420	144.692	mCherry	pS381											3e-05	B7	420	mCherry	pS381	32.2737
											0.0001	B8	420	772.056	mCherry	pS381											0.0001	B8	420	mCherry	pS381	172.208
											0.0001	B9	420	805.144	mCherry	pS381											0.0001	B9	420	mCherry	pS381	179.588
											0.0001	B10	420	915.548	mCherry	pS381											0.0001	B10	420	mCherry	pS381	204.214
											0.0003	C2	420	2681.49	mCherry	pS381											0.0003	C2	420	mCherry	pS381	598.111
											0.0003	C3	420	2936.69	mCherry	pS381											0.0003	C3	420	mCherry	pS381	655.034
											0.0003	C4	420	2804.37	mCherry	pS381											0.0003	C4	420	mCherry	pS381	625.518
											0.001	C5	420	10818.9	mCherry	pS381											0.001	C5	420	mCherry	pS381	2413.17
											0.001	C6	420	11516.7	mCherry	pS381											0.001	C6	420	mCherry	pS381	2568.82
											0.001	C7	420	10199.4	mCherry	pS381											0.001	C7	420	mCherry	pS381	2274.99
											0.003	C8	420	28649.7	mCherry	pS381											0.003	C8	420	mCherry	pS381	6390.35
											0.003	C9	420	36764.7	mCherry	pS381											0.003	C9	420	mCherry	pS381	8200.42
											0.003	C10	420	34849.5	mCherry	pS381											0.003	C10	420	mCherry	pS381	7773.24
											0.01	D2	420	110048	mCherry	pS381											0.01	D2	420	mCherry	pS381	24546.3
											0.01	D3	420	119771	mCherry	pS381											0.01	D3	420	mCherry	pS381	26715.1
											0.01	D4	420	118933	mCherry	pS381											0.01	D4	420	mCherry	pS381	26528.3
											0.03	D5	420	205344	mCherry	pS381											0.03	D5	420	mCherry	pS381	45802.2
											0.03	D6	420	199839	mCherry	pS381											0.03	D6	420	mCherry	pS381	44574.5
											0.1	D8	420	237055	mCherry	pS381											0.1	D8	420	mCherry	pS381	52875.4
											0.1	D9	420	223820	mCherry	pS381											0.1	D9	420	mCherry	pS381	49923.3
											0.1	D10	420	216981	mCherry	pS381											0.1	D10	420	mCherry	pS381	48398
											0	A8	450	15.1597	mCherry	pS381											0	A8	450	mCherry	pS381	3.3814
											0	A9	450	18.2524	mCherry	pS381											0	A9	450	mCherry	pS381	4.07123
											0	A10	450	18.1995	mCherry	pS381											0	A10	450	mCherry	pS381	4.05942
											3e-05	B5	450	257.448	mCherry	pS381											3e-05	B5	450	mCherry	pS381	57.4242
											3e-05	B6	450	144.662	mCherry	pS381											3e-05	B6	450	mCherry	pS381	32.2671
											3e-05	B7	450	143.144	mCherry	pS381											3e-05	B7	450	mCherry	pS381	31.9285
											0.0001	B8	450	617.15	mCherry	pS381											0.0001	B8	450	mCherry	pS381	137.656
											0.0001	B9	450	768.112	mCherry	pS381											0.0001	B9	450	mCherry	pS381	171.328
											0.0001	B10	450	742.103	mCherry	pS381											0.0001	B10	450	mCherry	pS381	165.527
											0.0003	C2	450	2566.91	mCherry	pS381											0.0003	C2	450	mCherry	pS381	572.553
											0.0003	C3	450	2939.73	mCherry	pS381											0.0003	C3	450	mCherry	pS381	655.711
											0.0003	C4	450	2677.8	mCherry	pS381											0.0003	C4	450	mCherry	pS381	597.288
											0.001	C5	450	10380.5	mCherry	pS381											0.001	C5	450	mCherry	pS381	2315.39
											0.001	C6	450	11124.5	mCherry	pS381											0.001	C6	450	mCherry	pS381	2481.34
											0.001	C7	450	9902.32	mCherry	pS381											0.001	C7	450	mCherry	pS381	2208.73
											0.003	C8	450	27892.7	mCherry	pS381											0.003	C8	450	mCherry	pS381	6221.5
											0.003	C9	450	35827	mCherry	pS381											0.003	C9	450	mCherry	pS381	7991.27
											0.003	C10	450	34515.6	mCherry	pS381											0.003	C10	450	mCherry	pS381	7698.75
											0.01	D2	450	109601	mCherry	pS381											0.01	D2	450	mCherry	pS381	24446.6
											0.01	D3	450	119573	mCherry	pS381											0.01	D3	450	mCherry	pS381	26670.8
											0.01	D4	450	118745	mCherry	pS381											0.01	D4	450	mCherry	pS381	26486.3
											0.03	D5	450	206051	mCherry	pS381											0.03	D5	450	mCherry	pS381	45959.9
											0.03	D6	450	204561	mCherry	pS381											0.03	D6	450	mCherry	pS381	45627.5
											0.1	D8	450	240694	mCherry	pS381											0.1	D8	450	mCherry	pS381	53687
											0.1	D9	450	229998	mCherry	pS381											0.1	D9	450	mCherry	pS381	51301.4
											0.1	D10	450	220513	mCherry	pS381											0.1	D10	450	mCherry	pS381	49185.8
											0	A8	480	7.67387	mCherry	pS381											0	A8	480	mCherry	pS381	1.71167
											0	A9	480	14.3328	mCherry	pS381											0	A9	480	mCherry	pS381	3.19694
											0	A10	480	14.9274	mCherry	pS381											0	A10	480	mCherry	pS381	3.32958
											3e-05	B5	480	237.482	mCherry	pS381											3e-05	B5	480	mCherry	pS381	52.9706
											3e-05	B6	480	133.13	mCherry	pS381											3e-05	B6	480	mCherry	pS381	29.6947
											3e-05	B7	480	131.747	mCherry	pS381											3e-05	B7	480	mCherry	pS381	29.3863
											0.0001	B8	480	701.836	mCherry	pS381											0.0001	B8	480	mCherry	pS381	156.545
											0.0001	B9	480	722.275	mCherry	pS381											0.0001	B9	480	mCherry	pS381	161.105
											0.0001	B10	480	716.538	mCherry	pS381											0.0001	B10	480	mCherry	pS381	159.825
											0.0003	C2	480	2456.75	mCherry	pS381											0.0003	C2	480	mCherry	pS381	547.981
											0.0003	C3	480	2812.35	mCherry	pS381											0.0003	C3	480	mCherry	pS381	627.299
											0.0003	C4	480	2571.06	mCherry	pS381											0.0003	C4	480	mCherry	pS381	573.479
											0.001	C5	480	10068.4	mCherry	pS381											0.001	C5	480	mCherry	pS381	2245.76
											0.001	C6	480	10867.9	mCherry	pS381											0.001	C6	480	mCherry	pS381	2424.1
											0.001	C7	480	9671.99	mCherry	pS381											0.001	C7	480	mCherry	pS381	2157.35
											0.003	C8	480	27454.5	mCherry	pS381											0.003	C8	480	mCherry	pS381	6123.76
											0.003	C9	480	35607.4	mCherry	pS381											0.003	C9	480	mCherry	pS381	7942.27
											0.003	C10	480	33511.9	mCherry	pS381											0.003	C10	480	mCherry	pS381	7474.87
											0.01	D2	480	108985	mCherry	pS381											0.01	D2	480	mCherry	pS381	24309.2
											0.01	D3	480	118413	mCherry	pS381											0.01	D3	480	mCherry	pS381	26412.1
											0.01	D4	480	117012	mCherry	pS381											0.01	D4	480	mCherry	pS381	26099.7
											0.03	D5	480	206322	mCherry	pS381											0.03	D5	480	mCherry	pS381	46020.4
											0.03	D6	480	207455	mCherry	pS381											0.03	D6	480	mCherry	pS381	46273.2
											0.1	D8	480	247878	mCherry	pS381											0.1	D8	480	mCherry	pS381	55289.6
											0.1	D9	480	235873	mCherry	pS381											0.1	D9	480	mCherry	pS381	52611.8
											0.1	D10	480	228496	mCherry	pS381											0.1	D10	480	mCherry	pS381	50966.2
											0	A8	510	2.9868	mCherry	pS381											0	A8	510	mCherry	pS381	0.666209
											0	A9	510	6.26488	mCherry	pS381											0	A9	510	mCherry	pS381	1.39739
											0	A10	510	7.2712	mCherry	pS381											0	A10	510	mCherry	pS381	1.62185
											3e-05	B5	510	113.886	mCherry	pS381											3e-05	B5	510	mCherry	pS381	25.4024
											3e-05	B6	510	120.048	mCherry	pS381											3e-05	B6	510	mCherry	pS381	26.7769
											3e-05	B7	510	5.19926	mCherry	pS381											3e-05	B7	510	mCherry	pS381	1.1597
											0.0001	B8	510	562.498	mCherry	pS381											0.0001	B8	510	mCherry	pS381	125.466
											0.0001	B9	510	813.492	mCherry	pS381											0.0001	B9	510	mCherry	pS381	181.451
											0.0001	B10	510	699.871	mCherry	pS381											0.0001	B10	510	mCherry	pS381	156.107
											0.0003	C2	510	2256.14	mCherry	pS381											0.0003	C2	510	mCherry	pS381	503.236
											0.0003	C3	510	2689.8	mCherry	pS381											0.0003	C3	510	mCherry	pS381	599.963
											0.0003	C4	510	2460.15	mCherry	pS381											0.0003	C4	510	mCherry	pS381	548.741
											0.001	C5	510	9608.77	mCherry	pS381											0.001	C5	510	mCherry	pS381	2143.25
											0.001	C6	510	10458.9	mCherry	pS381											0.001	C6	510	mCherry	pS381	2332.88
											0.001	C7	510	9201.61	mCherry	pS381											0.001	C7	510	mCherry	pS381	2052.43
											0.003	C8	510	26600.6	mCherry	pS381											0.003	C8	510	mCherry	pS381	5933.29
											0.003	C9	510	34399.8	mCherry	pS381											0.003	C9	510	mCherry	pS381	7672.93
											0.003	C10	510	32571.5	mCherry	pS381											0.003	C10	510	mCherry	pS381	7265.11
											0.01	D2	510	106265	mCherry	pS381											0.01	D2	510	mCherry	pS381	23702.7
											0.01	D3	510	116281	mCherry	pS381											0.01	D3	510	mCherry	pS381	25936.6
											0.01	D4	510	115741	mCherry	pS381											0.01	D4	510	mCherry	pS381	25816.2
											0.03	D5	510	206067	mCherry	pS381											0.03	D5	510	mCherry	pS381	45963.5
											0.03	D6	510	206832	mCherry	pS381											0.03	D6	510	mCherry	pS381	46134.1
											0.1	D8	510	245992	mCherry	pS381											0.1	D8	510	mCherry	pS381	54868.8
											0.1	D9	510	236715	mCherry	pS381											0.1	D9	510	mCherry	pS381	52799.5
											0.1	D10	510	230376	mCherry	pS381											0.1	D10	510	mCherry	pS381	51385.6
											0	A8	540	6.91344	mCherry	pS381											0	A8	540	mCherry	pS381	1.54205
											0	A9	540	3.03657	mCherry	pS381											0	A9	540	mCherry	pS381	0.677311
											0	A10	540	2.94354	mCherry	pS381											0	A10	540	mCherry	pS381	0.656561
											3e-05	B5	540	114.768	mCherry	pS381											3e-05	B5	540	mCherry	pS381	25.5991
											3e-05	B6	540	113.389	mCherry	pS381											3e-05	B6	540	mCherry	pS381	25.2915
											3e-05	B7	540	113.505	mCherry	pS381											3e-05	B7	540	mCherry	pS381	25.3174
											0.0001	B8	540	546.977	mCherry	pS381											0.0001	B8	540	mCherry	pS381	122.004
											0.0001	B9	540	672.733	mCherry	pS381											0.0001	B9	540	mCherry	pS381	150.054
											0.0001	B10	540	672.587	mCherry	pS381											0.0001	B10	540	mCherry	pS381	150.021
											0.0003	C2	540	2298.38	mCherry	pS381											0.0003	C2	540	mCherry	pS381	512.658
											0.0003	C3	540	2480.8	mCherry	pS381											0.0003	C3	540	mCherry	pS381	553.346
											0.0003	C4	540	2371.34	mCherry	pS381											0.0003	C4	540	mCherry	pS381	528.931
											0.001	C5	540	9483.24	mCherry	pS381											0.001	C5	540	mCherry	pS381	2115.25
											0.001	C6	540	10037.4	mCherry	pS381											0.001	C6	540	mCherry	pS381	2238.86
											0.001	C7	540	9046.48	mCherry	pS381											0.001	C7	540	mCherry	pS381	2017.83
											0.003	C8	540	26113.2	mCherry	pS381											0.003	C8	540	mCherry	pS381	5824.59
											0.003	C9	540	33704.6	mCherry	pS381											0.003	C9	540	mCherry	pS381	7517.85
											0.003	C10	540	31833	mCherry	pS381											0.003	C10	540	mCherry	pS381	7100.4
											0.01	D2	540	104896	mCherry	pS381											0.01	D2	540	mCherry	pS381	23397.3
											0.01	D3	540	114536	mCherry	pS381											0.01	D3	540	mCherry	pS381	25547.4
											0.01	D4	540	113702	mCherry	pS381											0.01	D4	540	mCherry	pS381	25361.3
											0.03	D5	540	202478	mCherry	pS381											0.03	D5	540	mCherry	pS381	45162.9
											0.03	D6	540	203953	mCherry	pS381											0.03	D6	540	mCherry	pS381	45491.9
											0.1	D8	540	245143	mCherry	pS381											0.1	D8	540	mCherry	pS381	54679.5
											0.1	D9	540	239023	mCherry	pS381											0.1	D9	540	mCherry	pS381	53314.4
											0.1	D10	540	229479	mCherry	pS381											0.1	D10	540	mCherry	pS381	51185.6
											0	A8	570	17.6048	mCherry	pS381											0	A8	570	mCherry	pS381	3.92678
											0	A9	570	8.2141	mCherry	pS381											0	A9	570	mCherry	pS381	1.83217
											0	A10	570	6.9679	mCherry	pS381											0	A10	570	mCherry	pS381	1.5542
											3e-05	B5	570	125.365	mCherry	pS381											3e-05	B5	570	mCherry	pS381	27.9628
											3e-05	B6	570	117.342	mCherry	pS381											3e-05	B6	570	mCherry	pS381	26.1734
											3e-05	B7	570	116.56	mCherry	pS381											3e-05	B7	570	mCherry	pS381	25.9988
											0.0001	B8	570	538.567	mCherry	pS381											0.0001	B8	570	mCherry	pS381	120.128
											0.0001	B9	570	652.311	mCherry	pS381											0.0001	B9	570	mCherry	pS381	145.499
											0.0001	B10	570	760.481	mCherry	pS381											0.0001	B10	570	mCherry	pS381	169.626
											0.0003	C2	570	2128.87	mCherry	pS381											0.0003	C2	570	mCherry	pS381	474.847
											0.0003	C3	570	2399.6	mCherry	pS381											0.0003	C3	570	mCherry	pS381	535.233
											0.0003	C4	570	2289.84	mCherry	pS381											0.0003	C4	570	mCherry	pS381	510.752
											0.001	C5	570	9228.76	mCherry	pS381											0.001	C5	570	mCherry	pS381	2058.49
											0.001	C6	570	9731.99	mCherry	pS381											0.001	C6	570	mCherry	pS381	2170.73
											0.001	C7	570	8779.14	mCherry	pS381											0.001	C7	570	mCherry	pS381	1958.2
											0.003	C8	570	25507	mCherry	pS381											0.003	C8	570	mCherry	pS381	5689.38
											0.003	C9	570	32882.2	mCherry	pS381											0.003	C9	570	mCherry	pS381	7334.42
											0.003	C10	570	31573.7	mCherry	pS381											0.003	C10	570	mCherry	pS381	7042.56
											0.01	D2	570	103027	mCherry	pS381											0.01	D2	570	mCherry	pS381	22980.3
											0.01	D3	570	111955	mCherry	pS381											0.01	D3	570	mCherry	pS381	24971.7
											0.01	D4	570	111225	mCherry	pS381											0.01	D4	570	mCherry	pS381	24808.8
											0.03	D5	570	197646	mCherry	pS381											0.03	D5	570	mCherry	pS381	44085.1
											0.03	D6	570	200461	mCherry	pS381											0.03	D6	570	mCherry	pS381	44713.1
											0.1	D8	570	240637	mCherry	pS381											0.1	D8	570	mCherry	pS381	53674.5
											0.1	D9	570	235069	mCherry	pS381											0.1	D9	570	mCherry	pS381	52432.4
											0.1	D10	570	227324	mCherry	pS381											0.1	D10	570	mCherry	pS381	50704.9
											0	A8	600	32.2	mCherry	pS381											0	A8	600	mCherry	pS381	7.18226
											0	A9	600	19.0093	mCherry	pS381											0	A9	600	mCherry	pS381	4.24005
											0	A10	600	16.499	mCherry	pS381											0	A10	600	mCherry	pS381	3.68013
											3e-05	B5	600	135.658	mCherry	pS381											3e-05	B5	600	mCherry	pS381	30.2587
											3e-05	B6	600	128.061	mCherry	pS381											3e-05	B6	600	mCherry	pS381	28.5642
											3e-05	B7	600	126.425	mCherry	pS381											3e-05	B7	600	mCherry	pS381	28.1992
											0.0001	B8	600	639.638	mCherry	pS381											0.0001	B8	600	mCherry	pS381	142.672
											0.0001	B9	600	747.982	mCherry	pS381											0.0001	B9	600	mCherry	pS381	166.838
											0.0001	B10	600	642.876	mCherry	pS381											0.0001	B10	600	mCherry	pS381	143.394
											0.0003	C2	600	2192.63	mCherry	pS381											0.0003	C2	600	mCherry	pS381	489.069
											0.0003	C3	600	2339.45	mCherry	pS381											0.0003	C3	600	mCherry	pS381	521.817
											0.0003	C4	600	2235.51	mCherry	pS381											0.0003	C4	600	mCherry	pS381	498.633
											0.001	C5	600	8950.33	mCherry	pS381											0.001	C5	600	mCherry	pS381	1996.38
											0.001	C6	600	9612.09	mCherry	pS381											0.001	C6	600	mCherry	pS381	2143.99
											0.001	C7	600	8587.58	mCherry	pS381											0.001	C7	600	mCherry	pS381	1915.47
											0.003	C8	600	25187.4	mCherry	pS381											0.003	C8	600	mCherry	pS381	5618.09
											0.003	C9	600	32268.5	mCherry	pS381											0.003	C9	600	mCherry	pS381	7197.52
											0.003	C10	600	31105.5	mCherry	pS381											0.003	C10	600	mCherry	pS381	6938.12
											0.01	D2	600	103219	mCherry	pS381											0.01	D2	600	mCherry	pS381	23023.1
											0.01	D3	600	110668	mCherry	pS381											0.01	D3	600	mCherry	pS381	24684.7
											0.01	D4	600	108900	mCherry	pS381											0.01	D4	600	mCherry	pS381	24290.3
											0.03	D5	600	195831	mCherry	pS381											0.03	D5	600	mCherry	pS381	43680.4
											0.03	D6	600	196830	mCherry	pS381											0.03	D6	600	mCherry	pS381	43903.3
											0.1	D8	600	238551	mCherry	pS381											0.1	D8	600	mCherry	pS381	53209.2
											0.1	D9	600	234090	mCherry	pS381											0.1	D9	600	mCherry	pS381	52214.2
											0.1	D10	600	226681	mCherry	pS381											0.1	D10	600	mCherry	pS381	50561.6
											0	A8	630	44.2633	mCherry	pS381											0	A8	630	mCherry	pS381	9.87298
											0	A9	630	33.4759	mCherry	pS381											0	A9	630	mCherry	pS381	7.46685
											0	A10	630	31.4159	mCherry	pS381											0	A10	630	mCherry	pS381	7.00735
											3e-05	B5	630	145.132	mCherry	pS381											3e-05	B5	630	mCherry	pS381	32.3719
											3e-05	B6	630	140.14	mCherry	pS381											3e-05	B6	630	mCherry	pS381	31.2585
											3e-05	B7	630	136.45	mCherry	pS381											3e-05	B7	630	mCherry	pS381	30.4353
											0.0001	B8	630	638.655	mCherry	pS381											0.0001	B8	630	mCherry	pS381	142.453
											0.0001	B9	630	742.475	mCherry	pS381											0.0001	B9	630	mCherry	pS381	165.61
											0.0001	B10	630	742.143	mCherry	pS381											0.0001	B10	630	mCherry	pS381	165.536
											0.0003	C2	630	2162.36	mCherry	pS381											0.0003	C2	630	mCherry	pS381	482.317
											0.0003	C3	630	2299.42	mCherry	pS381											0.0003	C3	630	mCherry	pS381	512.888
											0.0003	C4	630	2194.15	mCherry	pS381											0.0003	C4	630	mCherry	pS381	489.409
											0.001	C5	630	8824.38	mCherry	pS381											0.001	C5	630	mCherry	pS381	1968.29
											0.001	C6	630	9349.56	mCherry	pS381											0.001	C6	630	mCherry	pS381	2085.43
											0.001	C7	630	8432.71	mCherry	pS381											0.001	C7	630	mCherry	pS381	1880.93
											0.003	C8	630	24818	mCherry	pS381											0.003	C8	630	mCherry	pS381	5535.69
											0.003	C9	630	31919.5	mCherry	pS381											0.003	C9	630	mCherry	pS381	7119.68
											0.003	C10	630	30611.7	mCherry	pS381											0.003	C10	630	mCherry	pS381	6827.98
											0.01	D2	630	101113	mCherry	pS381											0.01	D2	630	mCherry	pS381	22553.5
											0.01	D3	630	109316	mCherry	pS381											0.01	D3	630	mCherry	pS381	24383.2
											0.01	D4	630	107855	mCherry	pS381											0.01	D4	630	mCherry	pS381	24057.3
											0.03	D5	630	193750	mCherry	pS381											0.03	D5	630	mCherry	pS381	43216.3
											0.03	D6	630	194605	mCherry	pS381											0.03	D6	630	mCherry	pS381	43406.8
											0.1	D8	630	234993	mCherry	pS381											0.1	D8	630	mCherry	pS381	52415.5
											0.1	D9	630	230447	mCherry	pS381											0.1	D9	630	mCherry	pS381	51401.5
											0.1	D10	630	222091	mCherry	pS381											0.1	D10	630	mCherry	pS381	49537.8
											0	A8	660	55.8751	mCherry	pS381											0	A8	660	mCherry	pS381	12.463
											0	A9	660	48.0369	mCherry	pS381											0	A9	660	mCherry	pS381	10.7147
											0	A10	660	46.3363	mCherry	pS381											0	A10	660	mCherry	pS381	10.3354
											3e-05	B5	660	153.274	mCherry	pS381											3e-05	B5	660	mCherry	pS381	34.188
											3e-05	B6	660	149.744	mCherry	pS381											3e-05	B6	660	mCherry	pS381	33.4007
											3e-05	B7	660	146.904	mCherry	pS381											3e-05	B7	660	mCherry	pS381	32.7672
											0.0001	B8	660	637.475	mCherry	pS381											0.0001	B8	660	mCherry	pS381	142.19
											0.0001	B9	660	638.661	mCherry	pS381											0.0001	B9	660	mCherry	pS381	142.454
											0.0001	B10	660	738.654	mCherry	pS381											0.0001	B10	660	mCherry	pS381	164.758
											0.0003	C2	660	2037.63	mCherry	pS381											0.0003	C2	660	mCherry	pS381	454.496
											0.0003	C3	660	2266.33	mCherry	pS381											0.0003	C3	660	mCherry	pS381	505.509
											0.0003	C4	660	2164.36	mCherry	pS381											0.0003	C4	660	mCherry	pS381	482.764
											0.001	C5	660	8733.39	mCherry	pS381											0.001	C5	660	mCherry	pS381	1947.99
											0.001	C6	660	9199.34	mCherry	pS381											0.001	C6	660	mCherry	pS381	2051.93
											0.001	C7	660	8191.35	mCherry	pS381											0.001	C7	660	mCherry	pS381	1827.09
											0.003	C8	660	24710.9	mCherry	pS381											0.003	C8	660	mCherry	pS381	5511.81
											0.003	C9	660	31484.9	mCherry	pS381											0.003	C9	660	mCherry	pS381	7022.75
											0.003	C10	660	30378.8	mCherry	pS381											0.003	C10	660	mCherry	pS381	6776.03
											0.01	D2	660	101243	mCherry	pS381											0.01	D2	660	mCherry	pS381	22582.4
											0.01	D3	660	108802	mCherry	pS381											0.01	D3	660	mCherry	pS381	24268.5
											0.01	D4	660	108048	mCherry	pS381											0.01	D4	660	mCherry	pS381	24100.2
											0.03	D5	660	191836	mCherry	pS381											0.03	D5	660	mCherry	pS381	42789.3
											0.03	D6	660	192276	mCherry	pS381											0.03	D6	660	mCherry	pS381	42887.5
											0.1	D8	660	231725	mCherry	pS381											0.1	D8	660	mCherry	pS381	51686.5
											0.1	D9	660	226884	mCherry	pS381											0.1	D9	660	mCherry	pS381	50606.8
											0.1	D10	660	218922	mCherry	pS381											0.1	D10	660	mCherry	pS381	48830.9
											0	A8	690	60.9532	mCherry	pS381											0	A8	690	mCherry	pS381	13.5957
											0	A9	690	56.6882	mCherry	pS381											0	A9	690	mCherry	pS381	12.6444
											0	A10	690	54.221	mCherry	pS381											0	A10	690	mCherry	pS381	12.0941
											3e-05	B5	690	156.674	mCherry	pS381											3e-05	B5	690	mCherry	pS381	34.9462
											3e-05	B6	690	155.177	mCherry	pS381											3e-05	B6	690	mCherry	pS381	34.6124
											3e-05	B7	690	153.267	mCherry	pS381											3e-05	B7	690	mCherry	pS381	34.1865
											0.0001	B8	690	539.081	mCherry	pS381											0.0001	B8	690	mCherry	pS381	120.243
											0.0001	B9	690	735.989	mCherry	pS381											0.0001	B9	690	mCherry	pS381	164.163
											0.0001	B10	690	637.523	mCherry	pS381											0.0001	B10	690	mCherry	pS381	142.2
											0.0003	C2	690	2114.83	mCherry	pS381											0.0003	C2	690	mCherry	pS381	471.716
											0.0003	C3	690	2233.86	mCherry	pS381											0.0003	C3	690	mCherry	pS381	498.265
											0.0003	C4	690	2135.87	mCherry	pS381											0.0003	C4	690	mCherry	pS381	476.409
											0.001	C5	690	8625.45	mCherry	pS381											0.001	C5	690	mCherry	pS381	1923.92
											0.001	C6	690	8967.43	mCherry	pS381											0.001	C6	690	mCherry	pS381	2000.2
											0.001	C7	690	8192.94	mCherry	pS381											0.001	C7	690	mCherry	pS381	1827.45
											0.003	C8	690	24460.3	mCherry	pS381											0.003	C8	690	mCherry	pS381	5455.9
											0.003	C9	690	31278.3	mCherry	pS381											0.003	C9	690	mCherry	pS381	6976.67
											0.003	C10	690	29993.5	mCherry	pS381											0.003	C10	690	mCherry	pS381	6690.1
											0.01	D2	690	100477	mCherry	pS381											0.01	D2	690	mCherry	pS381	22411.5
											0.01	D3	690	107894	mCherry	pS381											0.01	D3	690	mCherry	pS381	24066
											0.01	D4	690	106632	mCherry	pS381											0.01	D4	690	mCherry	pS381	23784.4
											0.03	D5	690	188822	mCherry	pS381											0.03	D5	690	mCherry	pS381	42117
											0.03	D6	690	191007	mCherry	pS381											0.03	D6	690	mCherry	pS381	42604.4
											0.1	D8	690	227845	mCherry	pS381											0.1	D8	690	mCherry	pS381	50821
											0.1	D9	690	222200	mCherry	pS381											0.1	D9	690	mCherry	pS381	49562.1
											0.1	D10	690	215175	mCherry	pS381											0.1	D10	690	mCherry	pS381	47995.1
											0	A8	720	64.3765	mCherry	pS381											0	A8	720	mCherry	pS381	14.3593
											0	A9	720	62.4476	mCherry	pS381											0	A9	720	mCherry	pS381	13.929
											0	A10	720	60.4191	mCherry	pS381											0	A10	720	mCherry	pS381	13.4766
											3e-05	B5	720	159.238	mCherry	pS381											3e-05	B5	720	mCherry	pS381	35.5182
											3e-05	B6	720	159.129	mCherry	pS381											3e-05	B6	720	mCherry	pS381	35.494
											3e-05	B7	720	158.304	mCherry	pS381											3e-05	B7	720	mCherry	pS381	35.3098
											0.0001	B8	720	632.198	mCherry	pS381											0.0001	B8	720	mCherry	pS381	141.013
											0.0001	B9	720	635.637	mCherry	pS381											0.0001	B9	720	mCherry	pS381	141.78
											0.0001	B10	720	635.637	mCherry	pS381											0.0001	B10	720	mCherry	pS381	141.78
											0.0003	C2	720	2091.95	mCherry	pS381											0.0003	C2	720	mCherry	pS381	466.612
											0.0003	C3	720	2206.73	mCherry	pS381											0.0003	C3	720	mCherry	pS381	492.215
											0.0003	C4	720	2108.09	mCherry	pS381											0.0003	C4	720	mCherry	pS381	470.212
											0.001	C5	720	8538.34	mCherry	pS381											0.001	C5	720	mCherry	pS381	1904.49
											0.001	C6	720	9004.89	mCherry	pS381											0.001	C6	720	mCherry	pS381	2008.55
											0.001	C7	720	8236.57	mCherry	pS381											0.001	C7	720	mCherry	pS381	1837.18
											0.003	C8	720	24563.5	mCherry	pS381											0.003	C8	720	mCherry	pS381	5478.92
											0.003	C9	720	31061.9	mCherry	pS381											0.003	C9	720	mCherry	pS381	6928.39
											0.003	C10	720	29757.7	mCherry	pS381											0.003	C10	720	mCherry	pS381	6637.5
											0.01	D2	720	99710	mCherry	pS381											0.01	D2	720	mCherry	pS381	22240.5
											0.01	D3	720	105967	mCherry	pS381											0.01	D3	720	mCherry	pS381	23636
											0.01	D4	720	105287	mCherry	pS381											0.01	D4	720	mCherry	pS381	23484.3
											0.03	D5	720	186190	mCherry	pS381											0.03	D5	720	mCherry	pS381	41529.9
											0.03	D6	720	187569	mCherry	pS381											0.03	D6	720	mCherry	pS381	41837.6
											0.1	D8	720	224243	mCherry	pS381											0.1	D8	720	mCherry	pS381	50017.7
											0.1	D9	720	219523	mCherry	pS381											0.1	D9	720	mCherry	pS381	48964.8
											0.1	D10	720	212059	mCherry	pS381											0.1	D10	720	mCherry	pS381	47300.1
											0	A8	750	66.2729	mCherry	pS381											0	A8	750	mCherry	pS381	14.7823
											0	A9	750	65.5687	mCherry	pS381											0	A9	750	mCherry	pS381	14.6252
											0	A10	750	-29.7226	mCherry	pS381											0	A10	750	mCherry	pS381	-6.62966
											3e-05	B5	750	159.297	mCherry	pS381											3e-05	B5	750	mCherry	pS381	35.5314
											3e-05	B6	750	159.256	mCherry	pS381											3e-05	B6	750	mCherry	pS381	35.5223
											3e-05	B7	750	159.368	mCherry	pS381											3e-05	B7	750	mCherry	pS381	35.5473
											0.0001	B8	750	628.242	mCherry	pS381											0.0001	B8	750	mCherry	pS381	140.13
											0.0001	B9	750	632.317	mCherry	pS381											0.0001	B9	750	mCherry	pS381	141.039
											0.0001	B10	750	632.642	mCherry	pS381											0.0001	B10	750	mCherry	pS381	141.112
											0.0003	C2	750	1978.87	mCherry	pS381											0.0003	C2	750	mCherry	pS381	441.391
											0.0003	C3	750	2187.03	mCherry	pS381											0.0003	C3	750	mCherry	pS381	487.819
											0.0003	C4	750	2087.25	mCherry	pS381											0.0003	C4	750	mCherry	pS381	465.564
											0.001	C5	750	8574.01	mCherry	pS381											0.001	C5	750	mCherry	pS381	1912.44
											0.001	C6	750	8901.57	mCherry	pS381											0.001	C6	750	mCherry	pS381	1985.51
											0.001	C7	750	8156.62	mCherry	pS381											0.001	C7	750	mCherry	pS381	1819.34
											0.003	C8	750	24406.7	mCherry	pS381											0.003	C8	750	mCherry	pS381	5443.94
											0.003	C9	750	30974.1	mCherry	pS381											0.003	C9	750	mCherry	pS381	6908.82
											0.003	C10	750	29975.5	mCherry	pS381											0.003	C10	750	mCherry	pS381	6686.07
											0.01	D2	750	99909.2	mCherry	pS381											0.01	D2	750	mCherry	pS381	22284.9
											0.01	D3	750	106210	mCherry	pS381											0.01	D3	750	mCherry	pS381	23690.3
											0.01	D4	750	105535	mCherry	pS381											0.01	D4	750	mCherry	pS381	23539.8
											0.03	D5	750	185951	mCherry	pS381											0.03	D5	750	mCherry	pS381	41476.7
											0.03	D6	750	186952	mCherry	pS381											0.03	D6	750	mCherry	pS381	41699.9
											0.1	D8	750	224344	mCherry	pS381											0.1	D8	750	mCherry	pS381	50040.2
											0.1	D9	750	218474	mCherry	pS381											0.1	D9	750	mCherry	pS381	48731
											0.1	D10	750	211262	mCherry	pS381											0.1	D10	750	mCherry	pS381	47122.4
											0	A8	780	-25.1896	mCherry	pS381											0	A8	780	mCherry	pS381	-5.61858
											0	A9	780	66.9583	mCherry	pS381											0	A9	780	mCherry	pS381	14.9351
											0	A10	780	66.6616	mCherry	pS381											0	A10	780	mCherry	pS381	14.869
											3e-05	B5	780	158.304	mCherry	pS381											3e-05	B5	780	mCherry	pS381	35.3098
											3e-05	B6	780	157.7	mCherry	pS381											3e-05	B6	780	mCherry	pS381	35.1753
											3e-05	B7	780	158.619	mCherry	pS381											3e-05	B7	780	mCherry	pS381	35.3801
											0.0001	B8	780	623.14	mCherry	pS381											0.0001	B8	780	mCherry	pS381	138.992
											0.0001	B9	780	721.7	mCherry	pS381											0.0001	B9	780	mCherry	pS381	160.976
											0.0001	B10	780	721.782	mCherry	pS381											0.0001	B10	780	mCherry	pS381	160.994
											0.0003	C2	780	2057.31	mCherry	pS381											0.0003	C2	780	mCherry	pS381	458.887
											0.0003	C3	780	2165.38	mCherry	pS381											0.0003	C3	780	mCherry	pS381	482.99
											0.0003	C4	780	1970.92	mCherry	pS381											0.0003	C4	780	mCherry	pS381	439.617
											0.001	C5	780	8390.75	mCherry	pS381											0.001	C5	780	mCherry	pS381	1871.57
											0.001	C6	780	8818.27	mCherry	pS381											0.001	C6	780	mCherry	pS381	1966.93
											0.001	C7	780	7982	mCherry	pS381											0.001	C7	780	mCherry	pS381	1780.4
											0.003	C8	780	24198.4	mCherry	pS381											0.003	C8	780	mCherry	pS381	5397.48
											0.003	C9	780	30955.2	mCherry	pS381											0.003	C9	780	mCherry	pS381	6904.59
											0.003	C10	780	29518.8	mCherry	pS381											0.003	C10	780	mCherry	pS381	6584.2
											0.01	D2	780	98814.7	mCherry	pS381											0.01	D2	780	mCherry	pS381	22040.8
											0.01	D3	780	105194	mCherry	pS381											0.01	D3	780	mCherry	pS381	23463.8
											0.01	D4	780	105315	mCherry	pS381											0.01	D4	780	mCherry	pS381	23490.7
											0.03	D5	780	184611	mCherry	pS381											0.03	D5	780	mCherry	pS381	41177.7
											0.03	D6	780	184640	mCherry	pS381											0.03	D6	780	mCherry	pS381	41184.2
											0.1	D8	780	221650	mCherry	pS381											0.1	D8	780	mCherry	pS381	49439.3
											0.1	D9	780	214571	mCherry	pS381											0.1	D9	780	mCherry	pS381	47860.4
											0.1	D10	780	206920	mCherry	pS381											0.1	D10	780	mCherry	pS381	46153.8
											0	A8	810	66.9222	mCherry	pS381											0	A8	810	mCherry	pS381	14.9271
											0	A9	810	-24.4478	mCherry	pS381											0	A9	810	mCherry	pS381	-5.45311
											0	A10	810	-24.7178	mCherry	pS381											0	A10	810	mCherry	pS381	-5.51333
											3e-05	B5	810	156.919	mCherry	pS381											3e-05	B5	810	mCherry	pS381	35.001
											3e-05	B6	810	155.719	mCherry	pS381											3e-05	B6	810	mCherry	pS381	34.7333
											3e-05	B7	810	157.589	mCherry	pS381											3e-05	B7	810	mCherry	pS381	35.1503
											0.0001	B8	810	619.539	mCherry	pS381											0.0001	B8	810	mCherry	pS381	138.189
											0.0001	B9	810	624.33	mCherry	pS381											0.0001	B9	810	mCherry	pS381	139.258
											0.0001	B10	810	718.238	mCherry	pS381											0.0001	B10	810	mCherry	pS381	160.204
											0.0003	C2	810	1948.69	mCherry	pS381											0.0003	C2	810	mCherry	pS381	434.658
											0.0003	C3	810	2240.38	mCherry	pS381											0.0003	C3	810	mCherry	pS381	499.719
											0.0003	C4	810	2051.35	mCherry	pS381											0.0003	C4	810	mCherry	pS381	457.557
											0.001	C5	810	8319.79	mCherry	pS381											0.001	C5	810	mCherry	pS381	1855.74
											0.001	C6	810	8832.14	mCherry	pS381											0.001	C6	810	mCherry	pS381	1970.02
											0.001	C7	810	8001.98	mCherry	pS381											0.001	C7	810	mCherry	pS381	1784.85
											0.003	C8	810	23830.8	mCherry	pS381											0.003	C8	810	mCherry	pS381	5315.5
											0.003	C9	810	30482.1	mCherry	pS381											0.003	C9	810	mCherry	pS381	6799.09
											0.003	C10	810	28734.7	mCherry	pS381											0.003	C10	810	mCherry	pS381	6409.31
											0.01	D2	810	98561.1	mCherry	pS381											0.01	D2	810	mCherry	pS381	21984.2
											0.01	D3	810	104286	mCherry	pS381											0.01	D3	810	mCherry	pS381	23261.1
											0.01	D4	810	104489	mCherry	pS381											0.01	D4	810	mCherry	pS381	23306.5
											0.03	D5	810	183146	mCherry	pS381											0.03	D5	810	mCherry	pS381	40850.9
											0.03	D6	810	183263	mCherry	pS381											0.03	D6	810	mCherry	pS381	40877.2
											0.1	D8	810	218395	mCherry	pS381											0.1	D8	810	mCherry	pS381	48713.3
											0.1	D9	810	211919	mCherry	pS381											0.1	D9	810	mCherry	pS381	47268.8
											0.1	D10	810	204592	mCherry	pS381											0.1	D10	810	mCherry	pS381	45634.5
											0	A8	840	-24.4255	mCherry	pS381											0	A8	840	mCherry	pS381	-5.44815
											0	A9	840	-24.5976	mCherry	pS381											0	A9	840	mCherry	pS381	-5.48654
											0	A10	840	-24.4224	mCherry	pS381											0	A10	840	mCherry	pS381	-5.44745
											3e-05	B5	840	155.287	mCherry	pS381											3e-05	B5	840	mCherry	pS381	34.6369
											3e-05	B6	840	153.056	mCherry	pS381											3e-05	B6	840	mCherry	pS381	34.1393
											3e-05	B7	840	155.561	mCherry	pS381											3e-05	B7	840	mCherry	pS381	34.698
											0.0001	B8	840	614.562	mCherry	pS381											0.0001	B8	840	mCherry	pS381	137.079
											0.0001	B9	840	617.586	mCherry	pS381											0.0001	B9	840	mCherry	pS381	137.753
											0.0001	B10	840	710.981	mCherry	pS381											0.0001	B10	840	mCherry	pS381	158.585
											0.0003	C2	840	2032.16	mCherry	pS381											0.0003	C2	840	mCherry	pS381	453.276
											0.0003	C3	840	2223.88	mCherry	pS381											0.0003	C3	840	mCherry	pS381	496.041
											0.0003	C4	840	2033.39	mCherry	pS381											0.0003	C4	840	mCherry	pS381	453.551
											0.001	C5	840	8285.37	mCherry	pS381											0.001	C5	840	mCherry	pS381	1848.06
											0.001	C6	840	8774.83	mCherry	pS381											0.001	C6	840	mCherry	pS381	1957.24
											0.001	C7	840	7950.63	mCherry	pS381											0.001	C7	840	mCherry	pS381	1773.4
											0.003	C8	840	23987.7	mCherry	pS381											0.003	C8	840	mCherry	pS381	5350.48
											0.003	C9	840	30577.6	mCherry	pS381											0.003	C9	840	mCherry	pS381	6820.39
											0.003	C10	840	29338.2	mCherry	pS381											0.003	C10	840	mCherry	pS381	6543.92
											0.01	D2	840	99562.4	mCherry	pS381											0.01	D2	840	mCherry	pS381	22207.5
											0.01	D3	840	105031	mCherry	pS381											0.01	D3	840	mCherry	pS381	23427.3
											0.01	D4	840	104482	mCherry	pS381											0.01	D4	840	mCherry	pS381	23304.9
											0.03	D5	840	182549	mCherry	pS381											0.03	D5	840	mCherry	pS381	40717.8
											0.03	D6	840	182140	mCherry	pS381											0.03	D6	840	mCherry	pS381	40626.5
											0.1	D8	840	217988	mCherry	pS381											0.1	D8	840	mCherry	pS381	48622.5
											0.1	D9	840	211015	mCherry	pS381											0.1	D9	840	mCherry	pS381	47067.2
											0.1	D10	840	203649	mCherry	pS381											0.1	D10	840	mCherry	pS381	45424.3
											0	A8	870	66.0729	mCherry	pS381											0	A8	870	mCherry	pS381	14.7377
											0	A9	870	-24.9803	mCherry	pS381											0	A9	870	mCherry	pS381	-5.57188
											0	A10	870	65.8937	mCherry	pS381											0	A10	870	mCherry	pS381	14.6977
											3e-05	B5	870	154.884	mCherry	pS381											3e-05	B5	870	mCherry	pS381	34.547
											3e-05	B6	870	150.76	mCherry	pS381											3e-05	B6	870	mCherry	pS381	33.6273
											3e-05	B7	870	153.147	mCherry	pS381											3e-05	B7	870	mCherry	pS381	34.1597
											0.0001	B8	870	609.656	mCherry	pS381											0.0001	B8	870	mCherry	pS381	135.985
											0.0001	B9	870	703.153	mCherry	pS381											0.0001	B9	870	mCherry	pS381	156.839
											0.0001	B10	870	704.222	mCherry	pS381											0.0001	B10	870	mCherry	pS381	157.078
											0.0003	C2	870	2019.7	mCherry	pS381											0.0003	C2	870	mCherry	pS381	450.496
											0.0003	C3	870	2206.07	mCherry	pS381											0.0003	C3	870	mCherry	pS381	492.067
											0.0003	C4	870	2110.73	mCherry	pS381											0.0003	C4	870	mCherry	pS381	470.8
											0.001	C5	870	8344.61	mCherry	pS381											0.001	C5	870	mCherry	pS381	1861.28
											0.001	C6	870	8733.73	mCherry	pS381											0.001	C6	870	mCherry	pS381	1948.07
											0.001	C7	870	8115.91	mCherry	pS381											0.001	C7	870	mCherry	pS381	1810.27
											0.003	C8	870	24139.6	mCherry	pS381											0.003	C8	870	mCherry	pS381	5384.36
											0.003	C9	870	30968.3	mCherry	pS381											0.003	C9	870	mCherry	pS381	6907.53
											0.003	C10	870	29564.1	mCherry	pS381											0.003	C10	870	mCherry	pS381	6594.32
											0.01	D2	870	99761.3	mCherry	pS381											0.01	D2	870	mCherry	pS381	22251.9
											0.01	D3	870	105122	mCherry	pS381											0.01	D3	870	mCherry	pS381	23447.7
											0.01	D4	870	104346	mCherry	pS381											0.01	D4	870	mCherry	pS381	23274.6
											0.03	D5	870	182666	mCherry	pS381											0.03	D5	870	mCherry	pS381	40743.8
											0.03	D6	870	182090	mCherry	pS381											0.03	D6	870	mCherry	pS381	40615.4
											0.1	D8	870	216301	mCherry	pS381											0.1	D8	870	mCherry	pS381	48246.3
											0.1	D9	870	209224	mCherry	pS381											0.1	D9	870	mCherry	pS381	46667.7
											0.1	D10	870	202964	mCherry	pS381											0.1	D10	870	mCherry	pS381	45271.5
											0	A8	900	65.5009	mCherry	pS381											0	A8	900	mCherry	pS381	14.6101
											0	A9	900	-25.2197	mCherry	pS381											0	A9	900	mCherry	pS381	-5.62528
											0	A10	900	-24.6819	mCherry	pS381											0	A10	900	mCherry	pS381	-5.50534
											3e-05	B5	900	243.45	mCherry	pS381											3e-05	B5	900	mCherry	pS381	54.3018
											3e-05	B6	900	148.956	mCherry	pS381											3e-05	B6	900	mCherry	pS381	33.2248
											3e-05	B7	900	151.216	mCherry	pS381											3e-05	B7	900	mCherry	pS381	33.7289
											0.0001	B8	900	696.779	mCherry	pS381											0.0001	B8	900	mCherry	pS381	155.418
											0.0001	B9	900	699.658	mCherry	pS381											0.0001	B9	900	mCherry	pS381	156.06
											0.0001	B10	900	699.658	mCherry	pS381											0.0001	B10	900	mCherry	pS381	156.06
											0.0003	C2	900	2010.6	mCherry	pS381											0.0003	C2	900	mCherry	pS381	448.466
											0.0003	C3	900	2192.92	mCherry	pS381											0.0003	C3	900	mCherry	pS381	489.134
											0.0003	C4	900	2096.79	mCherry	pS381											0.0003	C4	900	mCherry	pS381	467.691
											0.001	C5	900	8377.97	mCherry	pS381											0.001	C5	900	mCherry	pS381	1868.72
											0.001	C6	900	8777.77	mCherry	pS381											0.001	C6	900	mCherry	pS381	1957.89
											0.001	C7	900	8056.77	mCherry	pS381											0.001	C7	900	mCherry	pS381	1797.07
											0.003	C8	900	24146.4	mCherry	pS381											0.003	C8	900	mCherry	pS381	5385.89
											0.003	C9	900	30881.4	mCherry	pS381											0.003	C9	900	mCherry	pS381	6888.13
											0.003	C10	900	29321.4	mCherry	pS381											0.003	C10	900	mCherry	pS381	6540.18
											0.01	D2	900	98985.9	mCherry	pS381											0.01	D2	900	mCherry	pS381	22078.9
											0.01	D3	900	104265	mCherry	pS381											0.01	D3	900	mCherry	pS381	23256.4
											0.01	D4	900	104029	mCherry	pS381											0.01	D4	900	mCherry	pS381	23203.9
											0.03	D5	900	181982	mCherry	pS381											0.03	D5	900	mCherry	pS381	40591.4
											0.03	D6	900	180289	mCherry	pS381											0.03	D6	900	mCherry	pS381	40213.7
											0.1	D8	900	214478	mCherry	pS381											0.1	D8	900	mCherry	pS381	47839.6
											0.1	D9	900	207867	mCherry	pS381											0.1	D9	900	mCherry	pS381	46365.1
											0.1	D10	900	200303	mCherry	pS381											0.1	D10	900	mCherry	pS381	44677.8
											0	A8	930	65.2673	mCherry	pS381											0	A8	930	mCherry	pS381	14.558
											0	A9	930	63.5688	mCherry	pS381											0	A9	930	mCherry	pS381	14.1791
											0	A10	930	64.8766	mCherry	pS381											0	A10	930	mCherry	pS381	14.4708
											3e-05	B5	930	242.044	mCherry	pS381											3e-05	B5	930	mCherry	pS381	53.9882
											3e-05	B6	930	234.147	mCherry	pS381											3e-05	B6	930	mCherry	pS381	52.2268
											3e-05	B7	930	237.564	mCherry	pS381											3e-05	B7	930	mCherry	pS381	52.9889
											0.0001	B8	930	692.331	mCherry	pS381											0.0001	B8	930	mCherry	pS381	154.425
											0.0001	B9	930	784.017	mCherry	pS381											0.0001	B9	930	mCherry	pS381	174.876
											0.0001	B10	930	785.304	mCherry	pS381											0.0001	B10	930	mCherry	pS381	175.163
											0.0003	C2	930	2092.53	mCherry	pS381											0.0003	C2	930	mCherry	pS381	466.742
											0.0003	C3	930	2179.99	mCherry	pS381											0.0003	C3	930	mCherry	pS381	486.251
											0.0003	C4	930	2084.72	mCherry	pS381											0.0003	C4	930	mCherry	pS381	465.001
											0.001	C5	930	8354.43	mCherry	pS381											0.001	C5	930	mCherry	pS381	1863.47
											0.001	C6	930	8807.88	mCherry	pS381											0.001	C6	930	mCherry	pS381	1964.61
											0.001	C7	930	8100.97	mCherry	pS381											0.001	C7	930	mCherry	pS381	1806.93
											0.003	C8	930	24206.8	mCherry	pS381											0.003	C8	930	mCherry	pS381	5399.36
											0.003	C9	930	30770.8	mCherry	pS381											0.003	C9	930	mCherry	pS381	6863.47
											0.003	C10	930	29354.2	mCherry	pS381											0.003	C10	930	mCherry	pS381	6547.5
											0.01	D2	930	99036.6	mCherry	pS381											0.01	D2	930	mCherry	pS381	22090.2
											0.01	D3	930	104851	mCherry	pS381											0.01	D3	930	mCherry	pS381	23387.2
											0.01	D4	930	104221	mCherry	pS381											0.01	D4	930	mCherry	pS381	23246.7
											0.03	D5	930	181675	mCherry	pS381											0.03	D5	930	mCherry	pS381	40522.9
											0.03	D6	930	180253	mCherry	pS381											0.03	D6	930	mCherry	pS381	40205.8
											0.1	D8	930	213937	mCherry	pS381											0.1	D8	930	mCherry	pS381	47718.8
											0.1	D9	930	207676	mCherry	pS381											0.1	D9	930	mCherry	pS381	46322.3
											0.1	D10	930	199090	mCherry	pS381											0.1	D10	930	mCherry	pS381	44407.2

## Sheet: Figure 6
Figure 6
mCherry	ara_pc	well	time	OD600	OD700	molecules_percell	obs_vs_exp		mGFPmut3	ara_pc	well	time	OD600	OD700	molecules_percell	obs_vs_exp		mTagBFP2	ara_pc	well	time	OD600	OD700	molecules_percell	obs_vs_exp
	0	F2	0	0.1326	0.1167	1091.37	0.994169			0	G2	0	0.1324	0.1175	624.48	0.980338			0	H2	0	0.1338	0.1177	1662.4	0.982225
	0	F3	0	0.1385	0.1223	1210.48	0.98475			0	G3	0	0.1285	0.1129	882.11	0.995435			0	H3	0	0.135	0.1176	1321.88	0.991979
	0	F4	0	0.1349	0.1193	1151.92	0.986459			0	G4	0	0.1353	0.1188	719.64	0.989457			0	H4	0	0.1299	0.1148	3149.07	0.980677
	0.3	F5	0	0.137	0.1239	1237.72	0.959914			0.3	G5	0	0.1395	0.1234	928.49	0.977522			0.3	H5	0	0.1381	0.1205	5082.23	0.987463
	0.3	F6	0	0.134	0.1176	1113.52	0.995945			0.3	G6	0	0.1274	0.1139	1001.31	0.977096			0.3	H6	0	0.1361	0.12	5447.66	0.977696
	0.3	F7	0	0.1374	0.1206	1178.61	0.992497			0.3	G7	0	0.1317	0.1163	1186.04	0.986523			0.3	H7	0	0.1266	0.1126	8183.27	0.976809
	0	F2	30	0.1371	0.1208	-46.6354	0.988476			0	G2	30	0.1387	0.1229	-264.342	0.976353			0	H2	30	0.1408	0.1241	-1696.51	0.974238
	0	F3	30	0.1445	0.1274	-747.488	0.981237			0	G3	30	0.1337	0.1177	-13.1335	0.988066			0	H3	30	0.1416	0.1233	-2353.66	0.986859
	0	F4	30	0.1406	0.1244	139.65	0.980679			0	G4	30	0.1412	0.1243	-416.194	0.981407			0	H4	30	0.1351	0.1192	-1926.7	0.977802
	0.3	F5	30	0.1425	0.1286	314.208	0.95753			0.3	G5	30	0.1451	0.1284	16992.9	0.972567			0.3	H5	30	0.1456	0.1269	4053.46	0.982752
	0.3	F6	30	0.1389	0.122	19.9413	0.990335			0.3	G6	30	0.1334	0.1186	18171.3	0.977417			0.3	H6	30	0.1437	0.1262	4094.35	0.975909
	0.3	F7	30	0.1417	0.1246	148.901	0.986566			0.3	G7	30	0.1375	0.1208	18935.5	0.986826			0.3	H7	30	0.133	0.1178	6111.15	0.975424
	0	F2	60	0.151	0.1319	-481.575	0.986265			0	G2	60	0.1536	0.1348	-294.035	0.975278			0	H2	60	0.1569	0.136	-1456.76	0.980873
	0	F3	60	0.1581	0.1379	-209.335	0.982665			0	G3	60	0.1467	0.1276	-205.065	0.990178			0	H3	60	0.1569	0.1349	4323.4	0.989701
	0	F4	60	0.1544	0.1358	-296.302	0.976203			0	G4	60	0.1547	0.1347	-292.975	0.983072			0	H4	60	0.1478	0.1287	-1292.96	0.982123
	0.3	F5	60	0.1554	0.1389	2974.94	0.958155			0.3	G5	60	0.1584	0.1384	49902.6	0.976797			0.3	H5	60	0.1619	0.1391	17870	0.98731
	0.3	F6	60	0.1528	0.1328	4026	0.990467			0.3	G6	60	0.1451	0.1276	56611.2	0.979379			0.3	H6	60	0.1599	0.1383	17717.1	0.981324
	0.3	F7	60	0.1561	0.1358	3887.73	0.986951			0.3	G7	60	0.15	0.1301	57078.5	0.990768			0.3	H7	60	0.147	0.1282	19907.3	0.981036
	0	F2	90	0.1662	0.1427	-24.799	0.994507			0	G2	90	0.1692	0.1466	-155.233	0.979178			0	H2	90	0.1717	0.1475	-1154.33	0.981832
	0	F3	90	0.1743	0.1494	-489.357	0.991397			0	G3	90	0.1616	0.1387	-148.544	0.994145			0	H3	90	0.1721	0.1466	3298.11	0.990733
	0	F4	90	0.1706	0.147	-575.608	0.987851			0	G4	90	0.1697	0.1454	-141.528	0.990997			0	H4	90	0.1619	0.1391	-1037.56	0.98731
	0.3	F5	90	0.1696	0.1486	15934.6	0.970394			0.3	G5	90	0.1706	0.1479	81400.1	0.977739			0.3	H5	90	0.1776	0.151	38982.8	0.989871
	0.3	F6	90	0.168	0.1436	17178.6	0.998301			0.3	G6	90	0.1576	0.1368	90365.9	0.984462			0.3	H6	90	0.1752	0.1503	39551.3	0.981462
	0.3	F7	90	0.1718	0.1464	16456.1	0.999305			0.3	G7	90	0.1622	0.1395	90209.1	0.991507			0.3	H7	90	0.1614	0.1394	41239.8	0.981931
	0	F2	120	0.1842	0.157	-255.927	0.992055			0	G2	120	0.188	0.1605	41.162	0.985189			0	H2	120	0.1908	0.1617	-1148.21	0.987082
	0	F3	120	0.1917	0.1633	-113.263	0.988906			0	G3	120	0.1777	0.1508	25.0211	0.99694			0	H3	120	0.1906	0.1601	2454.67	0.996749
	0	F4	120	0.1885	0.1611	-159.256	0.986933			0	G4	120	0.1865	0.1585	-69.08	0.990797			0	H4	120	0.1775	0.1507	-834.246	0.991464
	0.3	F5	120	0.1857	0.1612	35884.7	0.971613			0.3	G5	120	0.1843	0.1578	111158	0.983855			0.3	H5	120	0.1939	0.1636	62218.4	0.99049
	0.3	F6	120	0.1836	0.1559	38459.9	0.996485			0.3	G6	120	0.1691	0.1458	120317	0.984511			0.3	H6	120	0.1916	0.1622	63861.6	0.987906
	0.3	F7	120	0.1882	0.1593	38444.7	0.997563			0.3	G7	120	0.1747	0.1491	120205	0.992385			0.3	H7	120	0.1753	0.149	66992.5	0.991387
	0	F2	150	0.2058	0.173	51.1829	0.996908			0	G2	150	0.2094	0.1764	-76.7785	0.990312			0	H2	150	0.2122	0.1781	-535.799	0.988951
	0	F3	150	0.213	0.1791	123.866	0.993682			0	G3	150	0.1975	0.1656	-21.2303	1.0003			0	H3	150	0.2118	0.1762	2087.6	0.998557
	0	F4	150	0.2101	0.1769	-352.65	0.993383			0	G4	150	0.2063	0.1729	-97.6861	0.997056			0	H4	150	0.1963	0.1649	-497.631	0.994186
	0.3	F5	150	0.2043	0.1746	60379.7	0.979787			0.3	G5	150	0.1999	0.1694	136654	0.987797			0.3	H5	150	0.2091	0.1759	87951.8	0.987639
	0.3	F6	150	0.2031	0.1698	64658.1	1.00403			0.3	G6	150	0.1835	0.1564	145148	0.989172			0.3	H6	150	0.2068	0.174	88576.8	0.988281
	0.3	F7	150	0.2081	0.1735	64390.6	1.00489			0.3	G7	150	0.1899	0.1603	144648	0.9965			0.3	H7	150	0.1877	0.1601	92278	0.981584
	0	F2	180	0.2309	0.1921	-165.318	0.998597			0	G2	180	0.2357	0.1964	15.7664	0.992887			0	H2	180	0.2388	0.198	-282.804	0.993408
	0	F3	180	0.2389	0.199	-113.264	0.994676			0	G3	180	0.221	0.1834	8.27772	1.00214			0	H3	180	0.238	0.1964	1792.52	0.998703
	0	F4	180	0.2358	0.197	-126.638	0.992494			0	G4	180	0.2307	0.1913	-24.2404	0.99968			0	H4	180	0.2184	0.1819	-234.838	0.994988
	0.3	F5	180	0.2261	0.1913	86134.3	0.982248			0.3	G5	180	0.2171	0.182	159977	0.992631			0.3	H5	180	0.2244	0.1874	113275	0.990141
	0.3	F6	180	0.2253	0.1864	91368.3	1.00658			0.3	G6	180	0.2	0.1687	166617	0.992745			0.3	H6	180	0.2216	0.1857	115322	0.987393
	0.3	F7	180	0.2305	0.1908	89284.2	1.00419			0.3	G7	180	0.2066	0.173	165148	0.997881			0.3	H7	180	0.2008	0.1701	118369	0.983382
	0	F2	210	0.2616	0.2159	-44.82	0.998055			0	G2	210	0.2671	0.2204	-21.4164	0.994725			0	H2	210	0.2714	0.2225	-116.485	0.997188
	0	F3	210	0.2697	0.223	-34.6232	0.994016			0	G3	210	0.2498	0.2053	52.1317	1.00349			0	H3	210	0.2702	0.2209	1683.17	1.00041
	0	F4	210	0.2665	0.2207	-36.9982	0.993147			0	G4	210	0.2601	0.2145	-1.32894	0.997071			0	H4	210	0.2467	0.2029	-218.037	0.999835
	0.3	F5	210	0.2482	0.2073	109153	0.989043			0.3	G5	210	0.2343	0.1954	182409	0.992412			0.3	H5	210	0.2397	0.1988	137222	0.992866
	0.3	F6	210	0.2481	0.2033	115153	1.00953			0.3	G6	210	0.2163	0.181	188051	0.994873			0.3	H6	210	0.2365	0.1972	139753	0.988106
	0.3	F7	210	0.2551	0.2088	112967	1.00871			0.3	G7	210	0.2237	0.1858	186977	1.00027			0.3	H7	210	0.2142	0.1797	144326	0.988709
	0	F2	240	0.2972	0.2419	231.262	1.00456			0	G2	240	0.3025	0.2473	-39.6043	0.997016			0	H2	240	0.3071	0.2493	68.9384	1.00055
	0	F3	240	0.306	0.2492	210.196	1.00222			0	G3	240	0.2821	0.231	20.6176	0.999417			0	H3	240	0.3061	0.2481	1461.35	1.00238
	0	F4	240	0.3027	0.2472	-46.3309	0.999908			0	G4	240	0.2925	0.2402	29.7785	0.994232			0	H4	240	0.279	0.2278	66.9034	0.999855
	0.3	F5	240	0.2731	0.2239	134291	1.00223			0.3	G5	240	0.2507	0.2088	205344	0.989067			0.3	H5	240	0.2539	0.2101	162436	0.991485
	0.3	F6	240	0.2731	0.2196	142128	1.02319			0.3	G6	240	0.2318	0.1935	211106	0.992179			0.3	H6	240	0.25	0.2085	164268	0.984233
	0.3	F7	240	0.2797	0.2249	140320	1.02159			0.3	G7	240	0.2399	0.1988	210380	0.9975			0.3	H7	240	0.2262	0.1898	168989	0.984558
	0	F2	270	0.3357	0.2711	142.029	1.00586			0	G2	270	0.3414	0.2759	3.12581	1.00264			0	H2	270	0.3458	0.2779	79.3582	1.00515
	0	F3	270	0.3437	0.278	122.132	1.00293			0	G3	270	0.3189	0.2574	41.9122	1.00757			0	H3	270	0.3433	0.2757	1342.27	1.00623
	0	F4	270	0.3402	0.2757	128.621	1.00144			0	G4	270	0.3296	0.2666	37.8459	1.00354			0	H4	270	0.3152	0.2542	269.427	1.00611
	0.3	F5	270	0.2998	0.2425	158593	1.01069			0.3	G5	270	0.2673	0.2199	232660	0.99788			0.3	H5	270	0.2674	0.2204	183066	0.992424
	0.3	F6	270	0.3002	0.2381	166753	1.0319			0.3	G6	270	0.2471	0.2044	234958	0.997318			0.3	H6	270	0.2655	0.2186	186840	0.993986
	0.3	F7	270	0.3069	0.2443	163302	1.02654			0.3	G7	270	0.2558	0.2099	235750	1.00354			0.3	H7	270	0.2393	0.1984	192381	0.993344
	0	F2	300	0.379	0.3038	62.6276	1.0075			0	G2	300	0.384	0.3093	-122.463	1.00047			0	H2	300	0.3853	0.3102	-21.2855	0.998373
	0	F3	300	0.3846	0.3086	54.7665	1.00574			0	G3	300	0.3594	0.2885	13.2575	1.00717			0	H3	300	0.3822	0.3071	1179.43	1.00077
	0	F4	300	0.3821	0.3072	56.9546	1.00397			0	G4	300	0.3688	0.2978	1.89069	0.999719			0	H4	300	0.3515	0.2839	127.927	0.999113
	0.3	F5	300	0.3275	0.262	182084	1.01729			0.3	G5	300	0.2808	0.2317	251295	0.991622			0.3	H5	300	0.2767	0.2304	202992	0.97977
	0.3	F6	300	0.3272	0.2569	191578	1.03769			0.3	G6	300	0.2602	0.2145	257227	0.997454			0.3	H6	300	0.2747	0.2291	205756	0.978532
	0.3	F7	300	0.3367	0.2639	187210	1.03792			0.3	G7	300	0.2695	0.221	257046	1.00076			0.3	H7	300	0.2482	0.2078	210023	0.980652
	0	F2	330	0.4181	0.3335	29.1324	1.00815			0	G2	330	0.4217	0.3379	-69.9308	1.00187			0	H2	330	0.4231	0.3378	18.2022	1.00325
	0	F3	330	0.4204	0.3365	-147.188	1.00427			0	G3	330	0.3953	0.3156	28.0875	1.00844			0	H3	330	0.4196	0.3343	1055.63	1.00578
	0	F4	330	0.4188	0.3358	27.9186	1.00262			0	G4	330	0.4063	0.3254	75.613	1.00395			0	H4	330	0.3899	0.3119	121.663	1.00455
	0.3	F5	330	0.3578	0.2854	200167	1.01561			0.3	G5	330	0.2956	0.2414	273275	0.999482			0.3	H5	330	0.2931	0.2428	221257	0.981916
	0.3	F6	330	0.3582	0.2804	209942	1.03582			0.3	G6	330	0.2744	0.2249	277811	1.00017			0.3	H6	330	0.2901	0.2402	223473	0.982972
	0.3	F7	330	0.368	0.2878	206914	1.03541			0.3	G7	330	0.2838	0.2314	276780	1.0036			0.3	H7	330	0.2605	0.2174	228661	0.980984
	0	F2	360	0.4566	0.3633	23.0579	1.00708			0	G2	360	0.4579	0.3648	-50.4539	1.0046			0	H2	360	0.4622	0.3666	56.3143	1.00678
	0	F3	360	0.4575	0.3649	23.1307	1.00446			0	G3	360	0.4329	0.3439	5.56748	1.00981			0	H3	360	0.4594	0.3638	910.526	1.00866
	0	F4	360	0.4552	0.3629	182.75	1.00514			0	G4	360	0.4441	0.3536	50.6475	1.0064			0	H4	360	0.4272	0.3389	103.931	1.00956
	0.3	F5	360	0.3855	0.3054	222104	1.01916			0.3	G5	360	0.3075	0.2504	289313	1.00024			0.3	H5	360	0.3076	0.253	233849	0.986754
	0.3	F6	360	0.3879	0.3027	228597	1.03509			0.3	G6	360	0.2861	0.2342	295164	0.998901			0.3	H6	360	0.3054	0.2515	237753	0.98585
	0.3	F7	360	0.3975	0.3118	222333	1.0283			0.3	G7	360	0.2968	0.2415	293096	1.0031			0.3	H7	360	0.2736	0.2268	243801	0.985082
	0	F2	390	0.4911	0.3888	24.9117	1.00949			0	G2	390	0.4898	0.3895	-64.2891	1.00402			0	H2	390	0.4947	0.3916	0.738947	1.00647
	0	F3	390	0.4917	0.3897	24.947	1.0083			0	G3	390	0.4676	0.3715	16.0262	1.00669			0	H3	390	0.4925	0.3889	864.222	1.00919
	0	F4	390	0.4894	0.3882	172.674	1.00761			0	G4	390	0.4774	0.3799	68.8014	1.00423			0	H4	390	0.4643	0.368	94.6313	1.00737
	0.3	F5	390	0.4235	0.3317	233209	1.02696			0.3	G5	390	0.318	0.2586	301731	0.999807			0.3	H5	390	0.3193	0.2636	249311	0.981015
	0.3	F6	390	0.4246	0.3278	240377	1.04242			0.3	G6	390	0.2965	0.242	308023	0.999894			0.3	H6	390	0.3176	0.2627	251273	0.979304
	0.3	F7	390	0.4341	0.3359	234761	1.03893			0.3	G7	390	0.3075	0.2499	308560	1.00235			0.3	H7	390	0.2857	0.2368	258463	0.982749
	0	F2	420	0.521	0.4118	23.6364	1.00905			0	G2	420	0.5196	0.4119	-21.4229	1.00524			0	H2	420	0.5238	0.4144	3.71725	1.00519
	0	F3	420	0.5216	0.4134	23.3509	1.00616			0	G3	420	0.4969	0.3928	56.7241	1.00972			0	H3	420	0.5223	0.4136	774.003	1.00432
	0	F4	420	0.5185	0.4121	161.839	1.00345			0	G4	420	0.5072	0.402	103.106	1.00625			0	H4	420	0.4936	0.3921	37.865	1.00291
	0.3	F5	420	0.4549	0.3558	242372	1.02534			0.3	G5	420	0.3272	0.2659	309001	0.998994			0.3	H5	420	0.3315	0.2743	263392	0.976841
	0.3	F6	420	0.4568	0.3506	251114	1.04552			0.3	G6	420	0.305	0.2485	318455	1.00012			0.3	H6	420	0.3289	0.2746	262719	0.96807
	0.3	F7	420	0.4651	0.357	244672	1.04466			0.3	G7	420	0.3175	0.2569	318027	1.0052			0.3	H7	420	0.2974	0.2483	268459	0.973064
	0	F2	450	0.5519	0.4359	16.728	1.00784			0	G2	450	0.5506	0.4365	-20.6049	1.00329			0	H2	450	0.5558	0.4383	15.6015	1.00671
	0	F3	450	0.553	0.438	15.9196	1.00485			0	G3	450	0.5276	0.4158	38.2539	1.01083			0	H3	450	0.5551	0.4365	773.483	1.00971
	0	F4	450	0.5513	0.4367	146.058	1.00484			0	G4	450	0.5391	0.4251	132.757	1.00953			0	H4	450	0.5251	0.4141	108.566	1.00844
	0.3	F5	450	0.4846	0.3785	249281	1.02427			0.3	G5	450	0.3339	0.271	319449	0.999269			0.3	H5	450	0.3418	0.281	279872	0.982042
	0.3	F6	450	0.4833	0.3727	256998	1.03804			0.3	G6	450	0.3122	0.2548	328148	0.997021			0.3	H6	450	0.3407	0.2803	281521	0.981442
	0.3	F7	450	0.4934	0.3799	246260	1.03888			0.3	G7	450	0.324	0.2631	327760	1.00031			0.3	H7	450	0.3088	0.2556	284972	0.98
	0	F2	480	0.5836	0.4617	6.22782	1.00433			0	G2	480	0.5836	0.4617	-30.2305	1.00364			0	H2	480	0.5884	0.4639	24.7192	1.00529
	0	F3	480	0.588	0.4653	4.8783	1.00383			0	G3	480	0.5603	0.4424	12.521	1.00692			0	H3	480	0.5872	0.4624	706.553	1.00659
	0	F4	480	0.5845	0.4635	127.105	1.00185			0	G4	480	0.5697	0.4506	79.4794	1.00461			0	H4	480	0.5559	0.4386	114.232	1.00618
	0.3	F5	480	0.5098	0.3995	249739	1.01885			0.3	G5	480	0.3389	0.2744	328129	1.00102			0.3	H5	480	0.349	0.2885	291263	0.975462
	0.3	F6	480	0.5051	0.3917	258421	1.0303			0.3	G6	480	0.318	0.2582	335571	1.00144			0.3	H6	480	0.3474	0.2881	293137	0.972401
	0.3	F7	480	0.5131	0.3976	246192	1.03052			0.3	G7	480	0.3295	0.2667	336401	1.00284			0.3	H7	480	0.3169	0.2634	297272	0.974418
	0	F2	510	0.6152	0.4835	-0.137584	1.00956			0	G2	510	0.6144	0.4846	-26.7748	1.00526			0	H2	510	0.6201	0.4874	76.9385	1.007
	0	F3	510	0.6203	0.4892	-0.816955	1.00572			0	G3	510	0.5926	0.4666	-8.34443	1.0081			0	H3	510	0.62	0.4866	752.882	1.00854
	0	F4	510	0.6173	0.486	115.077	1.00764			0	G4	510	0.6024	0.4749	70.2212	1.00635			0	H4	510	0.5902	0.4639	210.037	1.00837
	0.3	F5	510	0.5309	0.4088	252221	1.03603			0.3	G5	510	0.3415	0.2773	333923	0.997618			0.3	H5	510	0.3546	0.2914	308204	0.980802
	0.3	F6	510	0.5258	0.3996	260578	1.05055			0.3	G6	510	0.3215	0.2608	344585	1.00182			0.3	H6	510	0.3549	0.2922	307485	0.978822
	0.3	F7	510	0.5309	0.4038	249350	1.04932			0.3	G7	510	0.3338	0.2696	342620	1.00443			0.3	H7	510	0.3252	0.2689	310985	0.978474
	0	F2	540	0.6438	0.5078	0.77197	1.00451			0	G2	540	0.6434	0.5072	-48.1012	1.00454			0	H2	540	0.6475	0.5108	-9.21102	1.0021
	0	F3	540	0.6482	0.5122	2.0745	1.00244			0	G3	540	0.6219	0.4896	-5.42331	1.00685			0	H3	540	0.6479	0.5104	689.855	1.00353
	0	F4	540	0.6444	0.5103	111.313	1.00038			0	G4	540	0.6313	0.4965	88.8025	1.00747			0	H4	540	0.6201	0.4891	133.941	1.00341
	0.3	F5	540	0.5409	0.4213	248024	1.02316			0.3	G5	540	0.344	0.2801	336127	0.994372			0.3	H5	540	0.3581	0.2985	318300	0.965878
	0.3	F6	540	0.5349	0.412	257676	1.03545			0.3	G6	540	0.3239	0.2646	345873	0.994035			0.3	H6	540	0.3561	0.2993	315163	0.957803
	0.3	F7	540	0.5389	0.4173	242748	1.02948			0.3	G7	540	0.3367	0.2728	346454	1.00066			0.3	H7	540	0.3291	0.2759	321132	0.963874
	0	F2	570	0.6707	0.5282	9.85492	1.00497			0	G2	570	0.6687	0.5281	-50.921	1.00165			0	H2	570	0.6749	0.5317	0.186117	1.00245
	0	F3	570	0.6764	0.533	13.0134	1.00414			0	G3	570	0.6491	0.5124	-3.02707	1.00288			0	H3	570	0.6757	0.5309	592.251	1.00518
	0	F4	570	0.6729	0.5314	117.246	1.00203			0	G4	570	0.6571	0.5196	85.1078	1.0008			0	H4	570	0.6494	0.5108	158.017	1.00504
	0.3	F5	570	0.5549	0.4293	244328	1.02942			0.3	G5	570	0.3469	0.2807	344742	1.0005			0.3	H5	570	0.3647	0.3034	328304	0.9671
	0.3	F6	570	0.5486	0.4203	253186	1.04028			0.3	G6	570	0.3272	0.2642	352658	1.00576			0.3	H6	570	0.3631	0.3047	327437	0.95857
	0.3	F7	570	0.5533	0.4234	241096	1.04124			0.3	G7	570	0.3395	0.2736	354277	1.00588			0.3	H7	570	0.3355	0.2792	333434	0.970452
	0	F2	600	0.6933	0.5452	22.6201	1.00559			0	G2	600	0.6921	0.5453	-42.366	1.00317			0	H2	600	0.6981	0.5501	-27.8315	1.00141
	0	F3	600	0.7016	0.5518	28.406	1.00515			0	G3	600	0.6763	0.5308	13.9226	1.00774			0	H3	600	0.6996	0.5496	568.968	1.00449
[truncated: 70 more rows]

## Sheet: SFig1
Supplementary Fig. 1
[truncated: 1,650 more rows]

## Sheet: SFig2
Supplementary Fig. 2
[truncated: 177 more rows]

## Sheet: SFig3
Supplementary Fig. 3
[truncated: 90 more rows]

## Sheet: SFig4
Supplementary Fig. 4
[truncated: 751 more rows]

## Sheet: SFig5
Supplementary Fig. 5
[truncated: 203 more rows]

[truncated: 10 more sheets: SFig6, SFig7, SFig8, SFig9, SFig10, SFig11, SFig12, SFig13, SFig14, SFig16]
